# Supplementary material for: Synthetic control of implanted engineered liver tissue growth
Source: Sci Adv. 2026 Apr 17;12(16):eadz8362. doi: 10.1126/sciadv.adz8362 (PMC13089339; doi:10.1126/sciadv.adz8362)
Supplement: Supplementary file 2 — Data S1 to S3 [file sciadv.adz8362_data_s1_to_s3.zip]

Archive with 3 entries (3 files):
- adz8362_data_s1.xlsx
- adz8362_data_s2.xlsx
- adz8362_data_s3.xlsx
