# Supplementary material for: Synthetic control of implanted engineered liver tissue growth
Source: Sci Adv. 2026 Apr 17;12(16):eadz8362. doi: 10.1126/sciadv.adz8362 (PMC13089339; doi:10.1126/sciadv.adz8362)
Supplement: Supplementary file 2 — Data S1 to S3 [file sciadv.adz8362_data_s1_to_s3.zip › adz8362_data_s1.xlsx]

## Sheet: cell culture
Cell lines
Reagent	Vendor	Cat #
HEK293FT	Thermo	R700-07
NHDF-Neo – Human Dermal Fibroblasts, Neonatal	Lonza	CC-2509
HUVEC – Human Umbilical Vein Endothelial Cells, Pooled, in EGMTM-2	Lonza	C2519A
Medium
Reagent	Vendor	Cat #
DMEM	Corning	10-013-CV
P/S	Life Technologies	15140-122
FBS	R&D	S1150 (lot B21019)
FGM2	Lonza	CC-3132
EGM2	Lonza	CC-3162
HEP serum free medium
Reagent	Vendor	Cat #	concentration
Advanced DMEM/F-12	Thermo	12634010
B-27™ Supplement (50X), minus vitamin A	Thermo	12587010	1x
P/S	Life Technologies	15140-122	1x
3D HEP tissue medium (aka ITS, typically used 1:1 with EGM2)
Reagent	Vendor	Cat #	concentration
DMEM	Corning	10-017-CV
FBS (heat inactivated)	Gemini Bio	100-500 (lot A24HOOK)	0.1
ITS+ Premix Universal Culture Supplement	Corning	354352	0.015
P/S	Life Technologies	15140-122	0.01
HEPES (1 M)	Gibco	15630080	0.015
Dexamethasone	Sigma	D8893	40 ng/mL
Glucagon	Sigma	G2044-1MG	70 ng/mL
Growth factors and additives
Reagent	Vendor	Cat #	concentration
Wnt2	cusabio	CSB-YP026133HU	100 ng/mL
Wnt9b	Peprotech	120-49	100 ng/mL
Rspo3	Peprotech	120-44	100 ng/mL
wnt3a	Peprotech	315-20	100 ng/mL
rspo1	Peprotech	120-38	100 ng/mL
CHIR99021	R&D	4953/10	3uM
EGF	Peprotech	AF-100-15	50 ng/mL
TGFa	Peprotech	100-16A	50 ng/mL
HGF	Peprotech	100-39	50 ng/mL
FGF2	Thermo	PHG0261	100 ng/mL
FGF7	Peprotech	100-19	100 ng/mL
FGF10	Peprotech	100-26	100 ng/mL
TGFb1	Peprotech	100-21	10 ng/mL
Y-27	SelleckChem	S1049	10uM
A 83-01	Stemcell Technologies	72022	2uM
IL6	Peprotech	200-06	100 ng/mL
IL1b	Peprotech	200-01B	100 ng/mL
CA3	Medchem Express	HY-112063	5uM
TDI-011536	Medchem Express	HY-150042	3uM
Doxycycline hyclate	Sigma	D9891-1G	1 ug/mL
EdU (Carbosynth)	Thermo	NC1687387	5 uM
Mitomycin C	Millipore	475820	10 ug/mL
D-Luciferin Potassium Salt	Revvity	122799	150 ug/mL

## Sheet: antibodies
Immunofluoresence
Reagent	Vendor	Cat #
EdU	invitrogen	C10640
10x TBS	Sigma	T5912
copper sulfate	sigma	451657
sodium ascorbate	Sigma	11140
fluorescent azide	Click Chemistry Tools	1291-1
primary antibodies
Ck18	Dako	M7010
Arg1	atlas antibodies/ sigma	HPA003595
Ki67	abcam	ab15580
Ki67	Invitrogen/thermo	14-5698-82
YAP1 (2D)	CellSignalling	D8H1X
YAP1 (tissue)	santa cruz	101199
FLAG	sigma	F1804
hCD31	Dako	M082329-2
Albumin	thermo (bethyl)	A80-129A
F4/80	Invitrogen/ Thermo	14-4801-82
Ck18/Ck8	Fitzgerald	20R-CP004
secondary antibodies
Donkey anti-rabbit 555	Invitrogen	A32794
Donkey anti-mouse 555	Invitrogen	A32773
Donkey anti-rat 555	Invitrogen	A78945
Donkey anti-rabbit 647	Invitrogen	A32795
Donkey anti-mouse 647	Jackson Immunoresearch	715-605-150
Donkey anti-goat 647	Invitrogen	A-21447
Goat anti-ginea pig 647	Invitrogen	A-21450
Donkey anti-mouse 750	abcam	ab175738
Trichrome Stain Kit (Modified Masson's)	Azer Scientific (Scytek)	ES3398
Western Blotting
Reagent	Vendor	Cat #
primary antibodies
MET	CellSignalling	D63B4
pMET (Y1234/1235)	CellSignalling	D26
EGFR	CellSignalling	D38B1
pEGFR (Y845)	CellSignalling	D63B4
V5	CellSignalling	13202
HGF	R&D	AF-294-SP
TGFa	santa cruz	36
secondary antibodies
anti-mouse HRP	CellSignalling	7076S
anti-rabbit HRP	CellSignalling	7074S
anti-goat HRP	R&D	HAF017
Protease phosphatase inhibitor	ThermoFisher	78442
Pierce BCA assay	ThermoFisher	23225
SuperSignal™ West Pico PLUS Chemiluminescent Substrate	ThermoFisher	34580
ELISA
Reagent	Vendor	Cat #
Human Albumin Polyclonal Antibody, Bethyl Laboratories	thermo	A80-129A
Human Albumin Polyclonal Antibody, HRP, Bethyl Laboratories	thermo	A80-129P
Human HGF DuoSet ELISA	R&D	DY294
Human TGF-alpha DuoSet ELISA	R&D	DY239
1-Step™ TMB ELISA Substrate Solutions	thermo	34028

## Sheet: primers
Target	FWD	REV
hYAP1	TGTCCCAGATGAACGTCACAGC	TGGTGGCTGTTTCACTGGAGCA
hCTGF	CTTGCGAAGCTGACCTGGAAGA	CCGTCGGTACATACTCCACAGA
hCYR61	CGCCTTGTGAAAGAAACCCG	GGTTCGGGGGATTTCTTGGT
hVIM	AGGCAAAGCAGGAGTCCACTGA	ATCTGGCGTTCCAGGGACTCAT

## Sheet: cloning
Segment	Construct	Addgene	g-block sequence
vector	pCW57-MCS1-2A-MCS2	71782
insert	pBABE-puro HGF	10901
insert	Active Wnt2-V5	43809
insert	EFSp-GFP-YAP (5SA)	174170
insert	pLX307 Luciferase	117734
lentivirus	pCMVR8.74	22036
lentivirus	pAdVantage	Promega
lentivirus	pMD2.G VSVG	12259
insert	hu-synRSPO3	X	atgcatcttaggctgatatcatggttgtttattatccttaactttatggaatacatcggaagtcagaacgcaagtcggggtagacggcagcgccggatgcaccccaatgtatcacagggctgtcaagggggatgtgcgacttgcagcgactataatgggtgtttgagttgtaagcctcggcttttcttcgctcttgaacgcattggtatgaagcaaatcggcgtatgtttgtcaagttgcccgtctggttactacggcacgcgatatcccgatattaacaaatgcaccaaatgcaaggcggactgcgatacgtgttttaacaagaatttttgcaccaagtgcaaatctggattctaccttcaccttggtaaatgcttggataattgtccagagggactc…
insert	huTGFa	X	atggtgccaagtgctgggcagttggcactgtttgcgcttggaatcgttcttgcagcgtgtcaagccctggaaaattcaacgtctcctctctctgcggaccccccggtggccgctgcggtcgtcagtcatttcaacgactgtcctgacagccacacgcagttctgctttcatggtacatgtcgctttctggtccaagaagacaaaccagcctgcgtctgtcactccggttacgtgggggccagatgtgagcacgctgatcttctcgcggtggtggctgcgagccaaaaaaaacaggctattacggcgttggtggttgttagcattgttgcactggcggtgctgattatcacatgtgtgcttatacattgttgccaagtacggaaacattgtgagtggtgt…
Reagent	Vendor	Cat #
Q5® High-Fidelity DNA Polymerase	NEB	M0491L
Gibson Assembly® Master Mix	NEB	E2611L
DH5Alpha Competent Cells, 50x60ul	Biopioneer	GACC-50
Invitrogen™ One Shot™ Stbl3™ Chemically Competent E. coli	Thermo	C737303
PEG-it Virus Precipitation Solution	System Biosciences	LV825A-1
Puromycin	Sigma	P8833

## Sheet: animal studies
Animal Studies
Reagent	Vendor	Cat #	Dose
EdU (Carbosynth)	Thermo	NC1687387	5 uM
D-Luciferin Potassium Salt	Revvity	122799	150 mg/kg
Doxycycline Chow (625ppm, irradiated)	Envigo	TD.01306	ad libitum
Capillary Blood Collection Tube, Lithium Heparin	Thermo	NC9016222
