# Supplementary material for: Synthetic control of implanted engineered liver tissue growth
Source: Sci Adv. 2026 Apr 17;12(16):eadz8362. doi: 10.1126/sciadv.adz8362 (PMC13089339; doi:10.1126/sciadv.adz8362)
Supplement: Supplementary file 2 — Data S1 to S3 [file sciadv.adz8362_data_s1_to_s3.zip › adz8362_data_s2.xlsx]

## Sheet: 1B
-	WNT2	WNT9b	RSPO3	WNT3a	RSPO1	CHIR99021	EGF	TGFα	HGF	FGF2	FGF7	FGF10	TGFβ1	Y27	A83-01	IL6	IL1β
1.8598	0.369458	0.927357	0.958904	1.38504	0.63358	1.67364	9.44558	28.7487	30.7196	2.72189	0.795756	0.885936	1.48883	0.884956	5.5409	0.27933	0.255102
1.76348	0.145349	1.11524	0.326797	1.20321	0.915033	1.70649	11.5546	26.0911	28.05	2.82209	0.494438	0.4914	0.987654	1.22951	5.36649	0.921053	0.128535
1.48064	0.706215	0.735294	0.675676	2.15343	0.868056	1.08959	6.31488	23.726	28.4153	2.6936	1.0568	0.610501	1.08025	0.59453	4.25844	0.224719	0.291971

## Sheet: 1D
-	H	T	HT	WR	HTWR
1.55763	0	1.60467	0.331126	1.10565	1.27932
2.57732	0	0	1.25628	1.64218	1.07167
1.07527	4.34783	0.840336	1.85567	1.09489	1.40449
0.990099	0.549451	0.884956	1.63625	0	1.64684
1.07391	0.862392	0.770848	0.332226	0.933956	0.850229
1.08481	1.2116	0.828829	0.8	0.527578	0.168729
0.708383	1.32789	0.515464	1.40845	0.925212	0.907029
1.25	0.442758	0.609756	0.361011	0.195503	0.881057
0.183824	0.4158	2.8169	0	0.716253	1.69271
0.2079	1.16788	0.297619	0.425532	1.1359	0.459888
0.772472	0.637845	0.561798	0.518135	0.169779	0.993049
	0.415512	0.682594		0.534045	1.21145

## Sheet: 1E
	sparse								dense
-	4.38799	4.61538	4.37637	3.54067	2.30179	2.93706	2.33333	2.977	0.627317	0.680426	0.796479	0.973499	0.128436	0.556669	0.248531	0.698233
HT	38.5431	43.7336	37.0348	40.297	39.548	37.4183	40.6091	41.1936	0.901133	2.12926	2.07182	1.8711	2.8169	2.29358	1.84839	1.99047
WR	7.07162	5.63536	4.05405	5.11591	1.74881	2.2069	2.08333	1.69491	0.823945	0.878856	0.832881	1.12277	0.60859	0.404002	0.273131	0.550585
HTWR	38.6555	34.6262	34.6479	35.3324	32.4894	36.1732	35.0877	33.6449	1.62641	2.07944	1.31853	0.456376	1.6028	2.19479	1.42884	0.889646

## Sheet: 1G
	N	N/C	C
sparse	61.6984	30.6759	7.62565
dense	3.70004	22.6394	73.6605

## Sheet: 1H
	sparse						dense
-	1.29334	1.4243	1.32572	1.32318	1.34445	1.29272	0.729603	0.706419	0.684269	0.638493	0.645508	0.626431
HTWR	1.03867	1.11657	1.05165	1.17091	1.19123	1.28303	0.601031	0.584657	0.59059	0.580205	0.579479	0.568665

## Sheet: 1I
	-			LATSi			YAPi
-	2.39521	3.386	2.88184	3.4375	4.10397	4.51389	3.37423	3.27332	2.83401
HTWR	49.8798	47.3538	55.2424	66.223	69.5214	71.4637	35.0716	39.4397	39.6243

## Sheet: 1J
	-			CA3			TDI
-	0.05231	0.100351	0.107028	0.115113	0.113287	0.063002	1.28643	0.824387	1.45152
HTWR	2.24888	2.99082	1.23766	0.685145	0.813498	0.398046	5.38688	5.80658	5.15405

## Sheet: 1K
-	HTWR	HTWR + LATSi
1.55763	1.27932	9.11017
2.57732	1.07167	7.93037
1.07527	1.40449	8.09524
0.990099	1.64684	4.09836
1.07391	0.850229	6.90583
1.08481	0.168729	18.7368
0.708383	0.907029	6.89655
1.25	0.881057	8.46287
0.183824	1.69271	4.49438
0.2079	0.459888	2.65907
0.772472	0.993049	3.09073
	1.21145	3.14286

## Sheet: 2C
WT CM	W CM	R CM	W+R CM	rWNT3a
1	1.65445	33.8288	86.5859	23.2513
1	1.29005	23.0298	57.1827	13.6995
1	1.18691	23.2215	54.4492	9.65079

## Sheet: 2D
WT	H	T	HT	W	R	WR	HTWR
8.01782	26.8148	18.3908	21.4072	7.56098	10.9905	10.0719	19.7901
6.45995	32.8313	18.9086	22.2857	10.1911	10.452	9.41558	23.8678
7.62712	25.4328	18.0577	18.2949	9.32432	8.94886	9.82736	23.8095

[truncated: 39 more sheets: 2G, 2I, 2J, 2K, 2L, 2M, 3D, 3E, 4B, 4C, 4G, 4I, S1A, S1B, S1D, S1E, S1F, S1G, S1H, S1I …]
