# Supplementary material for: Synthetic control of implanted engineered liver tissue growth
Source: Sci Adv. 2026 Apr 17;12(16):eadz8362. doi: 10.1126/sciadv.adz8362 (PMC13089339; doi:10.1126/sciadv.adz8362)
Supplement: Supplementary file 2 — Data S1 to S3 [file sciadv.adz8362_data_s1_to_s3.zip › adz8362_data_s3.xlsx]

## Sheet: normalized counts
	A2	A3	A4	B1	B2	B3	B4	C1	C2	C3	C4	D1	D2	D3	D4	E1	E2	E3	E4	F1	F2	F3	F4	A1
TSPAN6	641.204	576.532	607.297	616.726	563.453	357.057	411.415	395.176	639.93	509.465	599.771	662.727	515.382	410.862	463.74	585.208	715.089	403.179	705.278	541.97	450.653	379.573	431.882	570.196
TNMD	0.919949	0	0	0	0.910264	0	0	0	1.0939	0	3.20162	3.16589	0	1.21198	2.10791	0	1.99746	0	2.71958	0	0	1.05437	2.65501	0
DPM1	455.375	378.175	402.808	457.776	389.593	274.204	240.549	248.513	441.935	314.826	442.891	505.487	381.123	260.576	290.891	409.85	485.382	219.322	408.844	460.356	361.317	332.127	330.107	331.389
SCYL3	208.828	152.939	150.722	168.033	168.399	123.293	137.456	138.515	169.554	137.205	172.888	161.46	144.004	143.014	164.417	147.831	180.77	141.859	153.203	160.678	164.776	147.612	139.831	174.779
FIRRM	61.6366	47.2719	53.7665	54.4972	48.244	32.5494	36.2732	43.1841	60.1644	44.6713	40.5539	52.7649	42.2267	32.7235	36.8884	51.9959	44.9427	29.8651	50.7655	51.009	39.7051	47.4467	46.0203	52.7799
FGR	11.9593	19.4649	25.5611	24.5237	24.5771	21.6996	34.3641	30.1474	20.784	17.0176	21.3442	27.4377	22.7375	30.2996	20.0251	21.4101	12.9835	15.8658	15.411	63.7612	62.5356	66.4253	89.3855	29.4183
CFH	8376.13	6926.73	8150.47	6280.8	5607.22	3936.5	3961.42	5370.31	6903.59	7210.16	7501.4	7265.72	6001.61	4643.1	6259.43	10318.6	8647.98	5058.4	10583.7	2545.35	2864.72	2345.97	2927.6	7145.19
FUCA2	1335.77	1317.13	1330.06	1451.44	1365.4	1163.89	1284.84	1130.12	1532.55	1263.56	1278.51	1481.64	1422.72	1213.19	1417.57	1266.25	1374.25	1137.67	1350.72	1605.51	1360.89	1257.86	1331.05	1336.8
GCLC	421.337	338.319	398.401	389.655	369.567	273.217	260.594	322.659	333.639	289.3	345.775	423.174	429.846	318.751	436.337	397.615	394.497	292.118	432.413	290.751	290.84	279.408	287.627	374.651
NFYA	816.915	758.205	778.292	717.546	712.737	620.41	622.372	585.023	657.432	584.981	558.15	565.639	538.12	507.82	464.794	564.818	609.224	551.571	541.196	701.374	608.481	623.133	647.824	670.564
STPG1	123.273	127.912	106.652	161.675	122.886	125.266	138.411	126.293	120.329	98.915	119.527	136.133	179.734	170.889	170.741	157.007	118.849	149.325	122.381	121.146	102.241	105.437	125.671	140.17
NIPAL3	875.791	907.436	864.671	1019.1	1094.14	997.194	1008.97	928.866	795.263	805.147	935.941	1296.96	1397.81	1284.7	1591.47	915.535	920.827	956.616	1009.87	849.3	813.955	745.44	731.014	906.776
LAS1L	405.697	511.649	426.606	436.886	486.081	607.588	583.235	596.43	434.277	553.073	487.714	408.4	555.444	603.567	504.844	462.865	492.373	652.365	492.244	527.943	577.71	537.729	554.013	498.381
ENPP4	114.074	68.5906	92.5489	102.636	81.0135	39.4538	33.4096	27.703	73.2911	29.7809	38.4195	108.696	70.3778	43.6314	70.6149	82.5817	56.9275	22.3988	93.3722	73.963	39.7051	27.4136	45.1352	83.0635
SEMA3F	1302.65	1440.4	1495.77	1489.59	1688.54	2671.02	2571.58	2450.9	1657.25	2528.18	1860.14	1600.89	1839.57	2557.28	2491.55	2138.97	1456.15	2324.81	1960.82	2003.38	2547.08	3302.29	3578.07	1752.12
CFTR	2.75985	0	0	4.54143	5.46158	0	1.90912	1.62959	0	0	1.06721	4.22119	8.66189	4.84793	13.7014	6.11716	3.99491	0.933284	9.97179	0	2.97788	0	0.885005	0
ANKIB1	1205.13	921.339	1076.21	1172.6	933.931	798.939	809.466	751.241	1168.28	966.814	1025.59	1224.14	1035.1	1018.06	1042.36	1017.49	1111.58	941.683	1060.64	1198.71	919.174	862.475	964.655	882.549
CYP51A1	80.0356	91.7632	106.652	133.518	131.078	183.46	169.911	191.477	66.7277	107.424	92.8471	106.585	163.493	179.373	258.219	87.6793	88.8868	143.726	106.97	63.7612	52.6093	64.3166	70.8004	98.6379
KRIT1	161.911	126.985	111.94	144.418	109.232	75.9485	93.5467	91.2571	176.117	101.042	137.67	135.078	96.3635	96.9586	84.3163	111.128	122.844	99.8613	132.353	131.348	128.049	114.926	99.1205	117.673
RAD52	264.025	239.14	200.082	167.125	188.425	177.542	182.321	145.848	173.93	129.759	148.342	124.525	168.907	141.802	132.798	130.499	147.812	125.06	129.633	177.256	179.666	178.189	176.116	177.375
BAD	245.626	274.363	312.903	277.027	334.977	433.005	423.824	444.878	230.812	420.123	310.557	272.267	376.792	449.645	458.47	360.913	244.688	479.708	270.145	255.045	295.803	420.694	438.077	362.537
LAP3	1090.14	1140.09	1300.09	1232.54	1156.95	1240.82	1227.56	1079.6	1046.86	1505	1050.13	943.436	828.293	980.494	1030.77	914.516	826.947	1027.55	1154.01	1138.78	1231.85	1313.75	1519.55	1444.96
CD99	2574.02	2949.4	2914.85	2679.44	3029.36	3368.36	3198.73	3533.77	2834.29	3610.93	3070.36	2233.01	2416.67	3278.41	2857.27	2649.75	2419.92	3255.29	2695.1	2408.9	2972.92	3078.76	3317	3402.14
HS3ST1	29.4384	33.3684	36.1381	41.7812	39.1413	50.3035	55.3644	35.851	30.6291	43.6077	26.6802	60.1519	48.7231	53.3272	52.6977	47.9178	35.9542	34.5315	31.7284	121.146	67.4987	93.839	100.006	40.6665
AOC1	0	0	0	0	0	0	0	2.44439	0	0	0	0	0	0	0	0	0	0	0.906527	1.27522	0	0	0	1.73049
WNT16	2.75985	7.41521	6.16992	1.81657	0	4.93172	5.72735	5.70357	16.4085	5.31801	6.40325	6.33178	6.49642	14.5438	2.10791	9.17574	22.9707	1.86657	9.06527	8.92657	2.97788	6.32622	2.65501	6.92195
HECW1	128.793	139.962	127.806	96.2783	113.783	132.17	96.4104	101.035	84.2301	106.36	82.175	63.3178	48.7231	122.41	91.694	76.4645	81.8957	131.593	90.6527	109.669	98.2702	104.383	80.5354	145.361
MAD1L1	4.59974	4.6345	5.28851	0.908286	4.55132	4.93172	4.77279	9.77754	5.46949	8.50882	4.26883	6.33178	3.24821	6.05991	4.21582	4.07811	3.99491	2.79985	1.81305	3.82567	7.94102	7.38059	1.77001	4.32622
LASP1	5524.29	6118.47	5900.21	6318.95	7122.81	8830.74	8398.21	8571.64	5940.96	7402.67	7203.65	5483.32	6800.66	8773.54	8052.21	6430.16	5937.44	8865.26	6856.06	5563.81	5798.93	6528.66	5959.62	6724.68
SNX11	273.225	253.971	257.374	251.595	289.464	315.63	299.731	356.065	247.221	328.653	274.272	252.216	338.896	313.903	291.945	252.843	259.669	363.047	289.182	270.348	291.833	321.583	352.232	245.729
TMEM176A	841.753	974.173	1019.8	710.28	750.057	1006.07	877.239	844.128	476.939	739.204	700.088	528.704	663.717	557.512	596.538	1074.58	634.192	801.691	967.264	20.4036	29.7788	46.3923	45.1352	1018.39
M6PR	875.791	920.412	936.947	948.251	972.162	936.04	987.014	989.976	961.536	1010.42	955.151	987.758	1108.72	1070.18	1063.44	1037.88	877.882	1139.54	998.086	1210.19	1055.16	1078.62	1181.48	925.811
KLHL13	92.9148	98.2515	103.126	90.8286	99.2187	97.6481	83.0466	86.3683	99.5447	85.0882	102.452	82.3132	61.716	55.7512	59.0214	85.6403	84.8919	38.2646	122.381	107.119	102.241	70.6428	119.476	83.9287
CYP26B1	192.269	172.404	177.165	161.675	208.45	296.89	226.23	244.439	230.812	204.212	161.148	356.69	412.522	456.917	557.542	271.194	172.78	299.584	177.679	726.878	624.363	909.922	780.574	173.049
ICA1	292.544	234.506	245.034	237.063	207.54	235.736	225.276	135.256	220.967	190.385	201.702	194.175	168.907	215.733	191.82	193.71	214.726	126.927	213.94	158.128	221.356	181.352	202.666	231.885
DBNDD1	215.268	229.871	240.627	247.054	278.541	515.858	376.096	221.624	176.117	238.247	178.224	191.009	240.367	289.664	343.589	212.062	186.762	305.184	233.884	126.247	162.791	178.189	202.666	308.892
ALS2	854.633	735.959	740.391	799.292	779.186	629.287	632.872	531.246	655.245	598.808	699.021	784.086	692.951	664.166	659.775	609.677	780.006	516.106	689.867	705.199	625.356	507.152	586.758	680.947
CASP10	506.892	527.406	571.159	554.963	539.786	521.776	499.234	426.953	487.878	608.381	522.932	427.395	323.738	449.645	432.121	394.557	414.472	370.514	517.627	376.191	488.373	413.313	541.623	587.501
CFLAR	2086.44	1979.86	1801.62	1915.58	1742.24	1849.4	1735.39	1750.18	1914.32	1787.92	1869.75	2115.87	1958.67	1939.17	1969.84	1749.51	2069.36	1597.78	1900.99	1814.64	1887.98	1944.26	1970.91	1782.4
TFPI	5706.44	4334.19	5419.84	6365.27	5028.3	2906.76	3308.5	2352.31	5460.74	3278.02	4603.93	6446.81	4479.28	3295.38	4436.09	4876.4	5810.6	2481.6	5900.58	3393.37	2775.39	2375.5	2940.87	4136.73
NDUFAF7	215.268	175.184	153.367	172.574	172.04	113.43	157.502	136.071	234.094	146.777	200.635	235.331	181.9	136.954	155.985	215.12	251.679	127.86	219.379	249.944	208.452	171.862	189.391	153.148
RBM5	1965.93	1895.51	1548.65	1442.36	1325.34	1392.72	1388.88	1465.82	1708.67	1485.85	1627.49	1521.74	1367.5	1462.86	1302.69	1495.65	1742.78	1378.46	1465.85	1585.1	1964.41	1729.17	1700.09	1311.71
MTMR7	19.3189	12.0497	18.5098	21.7989	11.8334	7.89075	8.59103	4.07398	28.4413	8.50882	18.1425	26.3824	12.9928	7.27189	5.26977	13.2538	29.9618	13.9993	14.5044	30.6054	10.9189	10.5437	3.54002	14.7092
SLC7A2	1172.93	1080.77	1326.53	1042.71	927.559	661.837	756.965	794.425	941.846	803.02	1009.58	1280.08	1261.39	844.752	1099.27	1257.08	1139.55	933.284	1163.07	246.118	188.599	123.361	115.936	1050.41
ARF5	949.387	1029.79	1048.01	1037.26	1217.93	1539.68	1458.57	1491.08	917.78	1367.79	961.554	867.454	1154.2	1322.27	1378.57	1220.37	881.877	1703.24	1018.94	997.226	1075.02	1285.28	1470.88	1357.57
SARM1	171.11	178.892	152.485	106.269	127.437	157.815	163.23	189.847	137.831	151.032	135.535	108.696	112.605	130.894	134.906	127.441	112.856	159.591	118.755	164.504	182.644	194.004	173.461	167.857
POLDIP2	1528.96	1746.28	1618.28	1634.01	1724.04	2167	2006.48	1874.84	1376.12	1681.56	1415.12	1256.86	1539.65	1744.04	1740.08	1659.79	1335.3	2070.02	1540.19	1493.29	1691.44	1740.77	1677.08	1954.59
PLXND1	9838.85	11983	10956	10239.1	10746.6	17130.8	15291.1	14118.8	9713.81	14080	10674.2	6925.92	6967.41	12919.7	10566.9	8579.32	7987.82	14043.1	9687.14	8978.86	11425.1	12188.5	13841.5	12983
AK2	1114.98	1065.01	1119.4	1218.01	1210.65	1008.04	1155.02	989.161	1216.41	1055.09	1123.77	1376.11	1522.33	1090.78	1178.32	1328.44	1166.51	1070.48	1261.89	1094.14	981.709	933.118	1010.68	1138.66
CD38	11.0394	8.34211	7.05134	17.2574	11.8334	8.8771	8.59103	17.1107	19.6902	18.0812	22.4114	23.2165	21.6547	23.0277	15.8093	67.2888	37.9517	25.1987	46.2329	12.7522	7.94102	6.32622	12.3901	8.65244
FKBP4	669.723	661.807	682.217	802.925	938.482	910.396	937.377	713.761	621.334	724.313	621.115	746.095	1011.28	860.507	910.616	760.567	661.158	867.02	662.671	570.025	689.876	705.374	634.548	737.188
KDM1A	1236.41	1167.89	1244.56	1162.61	1254.34	1129.36	1237.11	1217.3	1260.17	1249.73	1241.16	1050.02	1219.16	1150.17	1198.35	1264.21	1179.5	1390.59	1221.09	1197.44	1279.5	1283.17	1201.84	1220.86
RBM6	1370.72	1369.96	1219.88	1140.81	1098.69	1145.15	1222.79	1204.27	1460.35	1274.2	1378.83	1362.39	1430.29	1105.33	1146.7	1353.93	1484.11	1189	1348.91	1611.88	1830.41	1567.85	1650.53	1096.26
CAMKK1	208.828	276.216	182.453	157.134	135.629	238.695	223.367	277.845	187.056	174.431	194.232	172.013	198.141	269.06	139.122	224.296	178.772	207.189	106.97	181.082	206.467	210.874	231.871	214.581
RECQL	1035.86	887.971	1003.05	1021.82	899.341	540.517	619.509	657.54	1078.58	738.14	1017.05	988.814	796.894	649.622	673.477	780.958	964.771	641.166	793.211	1182.13	927.115	829.79	821.285	850.535
VPS50	254.826	220.602	267.07	304.276	233.028	104.552	144.138	156.441	265.817	168.049	221.979	266.99	195.975	153.922	176.01	167.202	209.733	119.46	244.762	323.907	197.533	159.21	207.976	221.503
HSPB6	928.228	1025.15	1184.63	845.614	1014.03	1376.94	1293.43	2480.24	1835.56	2141.03	1775.83	1029.97	1306.86	2119.76	1355.38	1638.38	1434.17	2083.09	1582.8	1508.59	2309.85	2178.33	2508.1	1120.49
ARHGAP33	78.1957	112.155	72.2763	59.9469	61.8979	112.443	125.047	87.9979	67.8216	101.042	85.3766	51.7096	71.4606	75.1429	40.0502	66.2692	89.8855	116.66	90.6527	59.9356	85.366	87.5128	96.4655	89.1202
NDUFAB1	393.738	393.933	445.116	444.152	450.581	398.483	379.914	378.88	439.747	465.858	420.48	413.677	533.789	420.558	384.693	471.021	462.411	379.846	461.422	438.677	465.543	498.717	451.352	451.658
PDK4	724.92	466.231	628.451	531.347	445.119	314.644	323.595	387.028	1830.09	636.034	662.736	1257.91	750.336	422.982	559.65	1012.39	1005.72	616.9	737.006	3204.64	2339.62	1993.81	2187.73	503.572
SLC22A16	0	0.926901	1.76284	1.81657	0.910264	0	3.81823	1.62959	1.0939	0	0	0	0	0	0	2.03905	0	0	0	0	0	1.05437	0	0
ZMYND10	4.59974	9.26901	6.16992	6.358	6.37185	19.7269	14.3184	11.4071	3.28169	2.1272	6.40325	8.44238	10.8274	13.3318	8.43163	7.13669	12.9835	12.1327	6.34569	8.92657	4.96314	10.5437	20.3551	5.19147
ABCB5	0.919949	0	0	0	0	0	0	0	0	0	0	0	0	2.42396	0	0	0	0	0	0	0	1.05437	0	0
ARX	0	0	0	1.81657	0	0	0	0.814795	0	0	0	1.0553	0	0	0	0	0	0	0	0	0	0	0	0
SLC25A13	386.379	360.564	416.911	409.637	415.991	298.862	315.004	301.474	491.16	344.607	426.883	432.672	439.591	410.862	342.535	436.358	466.406	322.916	404.311	443.778	389.11	345.834	430.997	330.523
ST7	202.389	240.067	242.39	255.228	253.053	213.05	222.412	242.809	257.066	265.901	251.861	261.714	320.49	333.295	310.916	240.608	270.655	202.523	282.836	266.522	249.15	233.016	225.676	197.276
CDC27	1147.18	873.14	958.101	1117.19	953.956	492.186	500.189	559.764	1256.89	750.903	1087.48	1230.48	793.645	629.019	702.987	885.969	1266.39	506.773	1008.06	1244.62	874.505	774.962	692.074	842.748
SLC4A1	0.919949	0	0	0.908286	0	0	0	0	1.0939	0	0	0	0	0	4.21582	0	0	1.86657	0	1.27522	0	1.05437	0	0
CALCR	0.919949	0.926901	1.76284	25.432	19.1155	16.7678	6.68191	8.96275	4.37559	7.44522	4.26883	103.419	112.605	41.2074	131.744	49.9568	65.916	15.8658	57.1112	1.27522	0	1.05437	0	1.73049
HCCS	319.222	283.632	359.618	376.939	374.118	331.412	275.867	271.327	295.352	299.936	346.843	402.068	395.199	306.631	353.075	326.249	353.55	306.117	329.069	350.687	291.833	291.006	312.407	348.693
DVL2	494.013	552.433	498.882	474.125	457.863	744.69	722.601	642.873	437.559	584.981	462.101	386.239	574.933	546.604	601.808	539.33	439.44	707.429	445.105	612.108	686.899	709.591	694.729	599.614
PRSS22	2.75985	1.8538	0	0.908286	1.82053	0.986344	0	3.25918	2.18779	2.1272	8.53766	2.11059	0	3.63595	2.10791	2.03905	1.99746	3.73313	1.81305	1.27522	0	0	0	0
UPF1	1758.02	1973.37	1784.87	1687.6	1801.41	2712.45	2342.49	2481.05	1673.66	2304.83	1852.67	1486.91	1941.35	2336.7	2242.81	1888.16	1622.93	2659.86	1743.25	1901.36	2208.6	2427.16	2239.06	2123.31
SKAP2	595.207	405.982	558.819	611.277	514.299	240.668	307.368	230.587	691.343	352.052	531.47	503.377	298.835	288.452	272.974	435.338	509.351	230.521	514.001	598.08	430.801	338.453	397.367	433.487
SLC25A5	1653.15	1660.08	1803.38	1799.32	1945.23	2046.66	1867.12	1588.85	1473.48	1612.42	1604.01	1491.14	1665.25	1472.56	1590.42	1661.83	1405.21	1890.83	1640.81	1659.07	1412.51	1425.51	1361.14	1836.05
MCUB	98.4345	99.1784	98.7188	115.352	157.476	95.6754	98.3195	66.8132	105.014	81.8974	84.3094	129.802	145.087	101.806	114.881	132.538	96.8766	101.728	124.194	110.945	82.3881	101.22	117.706	102.964
HOXA11	383.619	332.757	387.824	346.057	331.336	364.947	363.687	437.545	369.737	338.226	408.741	276.488	281.511	322.387	294.053	272.214	293.626	255.72	281.93	353.237	414.919	432.292	452.237	390.225
POLR2J	250.226	279.924	315.548	259.77	324.964	391.579	441.006	413.101	296.446	395.66	296.684	285.986	333.483	381.774	394.179	324.21	255.674	471.308	288.275	312.43	344.442	394.335	372.587	378.977
DHX33	468.254	498.673	510.341	519.54	519.761	464.568	489.689	518.21	488.972	510.529	518.663	480.16	461.246	529.636	464.794	491.412	499.364	498.373	523.972	504.989	522.122	463.923	472.593	508.764
MEOX1	0.919949	2.7807	7.05134	2.72486	2.73079	0.986344	1.90912	3.25918	3.28169	0	1.06721	2.11059	0	0	3.16186	1.01953	0.998728	1.86657	0.906527	1.27522	0	1.05437	0	2.59573
THSD7A	604.406	404.129	523.562	524.081	482.44	471.472	378.96	401.694	619.146	563.709	480.244	538.202	272.849	533.272	430.013	383.342	495.369	364.914	520.346	661.842	597.562	429.129	638.974	497.515
LIG3	310.943	412.471	323.48	335.158	351.362	378.756	376.096	400.879	409.118	398.851	337.238	297.594	325.904	356.323	347.805	393.537	320.592	458.242	346.293	360.889	331.538	355.323	338.957	322.736
RPAP3	310.943	253.044	319.073	313.359	280.361	130.197	123.138	134.441	356.611	197.83	294.549	327.142	244.698	178.161	198.143	203.905	310.604	140.926	297.341	355.788	229.297	248.831	228.331	219.772
ACSM3	68.9962	72.2983	81.9719	53.5889	36.4106	41.4264	28.6368	35.851	26.2535	35.0989	25.613	36.9354	22.7375	24.2396	23.187	53.0154	32.958	13.066	58.9242	19.1284	15.882	16.8699	15.0451	56.2409
REXO5	55.1969	55.614	51.1222	55.4055	48.244	46.3582	66.8191	44.8137	29.5352	40.4169	48.0244	26.3824	32.4821	43.6314	24.2409	39.7615	46.9402	41.9978	36.2611	26.7797	36.7272	32.6855	19.4701	60.5671
CIAPIN1	418.577	419.886	408.978	407.821	456.042	537.557	490.643	504.358	381.77	472.239	404.472	427.395	518.631	493.277	556.488	440.436	331.578	509.573	447.824	476.934	489.366	555.653	485.868	464.636
SPPL2B	586.007	749.863	572.922	515.907	569.825	1005.08	937.377	1042.12	651.963	789.193	695.82	530.815	764.412	721.129	681.908	782.997	689.122	1028.48	707.997	663.117	1022.41	938.39	939.875	611.728
ATOSB	607.166	680.345	583.499	549.513	592.582	838.392	764.601	804.203	618.052	728.568	579.494	598.354	650.724	820.512	696.664	733.04	634.192	801.691	607.373	558.548	730.574	723.298	743.404	635.089
COPZ2	563.009	721.129	605.534	598.561	581.659	704.25	711.146	879.979	689.155	845.564	731.037	507.598	578.181	759.913	611.293	628.029	606.228	832.489	688.054	618.484	777.228	863.529	747.829	711.231
PRKAR2B	416.737	276.216	445.116	451.418	321.323	208.119	213.821	168.663	346.765	213.784	293.482	207.894	114.77	175.737	162.309	147.831	242.691	117.594	268.332	195.109	165.769	119.144	196.471	394.551
MSL3	513.331	507.015	539.428	531.347	456.042	453.718	404.733	466.878	562.263	477.557	535.738	471.718	424.433	422.982	413.15	445.533	505.356	413.445	510.374	554.723	531.056	506.098	503.568	455.984
CREBBP	1338.53	1350.49	1367.96	1247.08	1291.66	1685.66	1483.38	1668.7	1321.43	1491.17	1490.89	1073.24	1221.33	1689.5	1417.57	1359.03	1224.44	1703.24	1370.67	1469.06	1551.48	1679.61	1531.94	1451.88
TSPOAP1	17.479	19.4649	16.7469	19.9823	20.9361	17.7542	13.3638	21.1847	21.8779	43.6077	20.2769	22.1612	43.3094	37.5714	51.6437	34.6639	33.9567	27.0652	29.9154	7.65135	20.8452	21.0874	38.0552	20.7659
MPO	1.8399	0.926901	2.64425	1.81657	1.82053	0.986344	1.90912	0.814795	1.0939	2.1272	2.13442	0	3.24821	1.21198	4.21582	3.05858	0	0	3.62611	0	0.992628	0	0.885005	2.59573
PON1	795.756	722.983	805.616	626.718	549.799	414.264	379.914	528.802	402.554	495.639	568.822	428.451	370.296	282.392	313.024	552.584	570.274	307.984	717.969	0	0	0	1.77001	824.578
GCFC2	169.271	138.108	185.979	188.924	164.758	73.9758	88.7739	78.2203	196.902	96.7878	176.089	221.612	147.252	84.8387	123.313	157.007	180.77	74.6627	182.212	192.559	149.887	146.558	141.601	120.269
WDR54	237.347	304.95	257.374	259.77	290.374	398.483	440.052	359.325	263.629	279.727	287.079	237.442	406.026	369.655	392.071	354.795	249.682	481.574	330.882	202.761	237.238	286.789	281.432	314.949
CROT	382.699	303.097	331.413	317.9	263.066	172.61	167.048	160.515	284.413	227.611	277.474	302.87	165.659	156.346	139.122	251.823	279.644	179.19	303.686	295.852	195.548	209.82	220.366	246.595
ABCB4	367.98	370.76	460.1	216.172	197.527	210.091	209.048	242.809	131.268	214.848	248.659	134.023	109.356	75.1429	83.2624	245.706	187.761	123.193	312.752	28.0549	34.742	35.8486	60.1803	339.176
KMT2E	1638.43	1427.43	1425.25	1611.3	1449.14	1172.76	1139.74	1001.38	1560.99	1206.12	1389.5	1661.04	1242.98	1178.05	1341.68	1344.76	1475.12	1049.94	1408.74	1522.62	1466.11	1373.84	1395.65	1440.63
RHBDD2	699.161	912.07	849.687	825.632	842.904	1236.88	1110.15	1341.97	790.888	1241.22	802.54	769.312	941.98	1147.75	1140.38	1033.8	791.991	1571.65	1028	885.006	1191.15	1229.4	1232.81	1004.55
SOX8	36.798	53.7602	28.2054	38.148	30.949	45.3718	37.2278	38.2954	27.3474	19.1448	40.5539	34.8248	32.4821	36.3595	22.133	25.4882	25.9669	32.6649	23.5697	25.5045	33.7494	31.6311	28.3202	37.2055
IBTK	1164.66	856.456	1006.58	1184.41	963.969	522.762	584.19	632.281	1261.26	824.292	1041.59	1387.72	1053.5	718.705	817.868	962.433	1247.41	515.173	1045.23	1054.61	834.8	731.733	652.249	887.741
ZNF195	399.258	291.974	304.089	265.22	259.425	177.542	153.684	185.773	336.92	221.229	310.557	347.193	226.292	191.493	172.848	218.179	340.566	178.257	291.902	362.164	296.796	259.375	202.666	224.964
MYCBP2	1652.23	1324.54	1377.66	1515.02	1356.29	1125.42	1023.29	1030.72	1387.06	1359.28	1414.05	1356.06	1023.19	1336.82	1201.51	1154.1	1314.33	1127.41	1273.67	1420.6	1322.18	1246.27	1120.42	1545.33
FBXL3	648.564	428.228	588.787	650.333	456.042	223.9	293.049	235.476	688.061	346.734	540.007	791.473	483.983	279.968	417.366	456.748	696.113	243.587	572.925	623.585	352.383	348.997	420.377	353.02
ITGAL	21.1588	12.9766	17.6284	5.44972	3.64106	6.90441	8.59103	12.2219	6.56338	10.636	10.6721	7.38708	3.24821	3.63595	4.21582	7.13669	4.99364	13.066	8.15874	1.27522	2.97788	1.05437	2.65501	23.3616
PDK2	229.987	274.363	275.884	241.604	300.387	404.401	349.368	398.435	201.277	312.699	224.114	191.009	186.231	290.876	259.273	248.765	190.757	443.31	224.819	286.926	313.67	314.202	346.922	337.445
ITGA3	2909.8	3650.13	2977.43	5039.17	5847.53	9030.97	8156.7	5372.76	3826.45	4117.2	4281.64	8905.65	12539.2	13113.6	18296.6	6443.41	5071.54	8477.02	4715.75	2716.23	3498.02	3642.85	2623.15	3590.76
ZFX	640.284	557.994	575.566	645.792	504.286	422.155	387.551	481.544	679.31	525.42	652.064	690.164	645.311	535.696	597.592	618.853	735.064	518.906	682.615	723.052	629.326	497.663	538.968	481.941
LAMP2	3528.92	3112.53	3625.27	3732.15	3234.17	2010.17	2069.48	2388.16	4448.88	3034.46	3717.08	4534.61	3628.25	2786.35	3278.85	3787.54	4536.22	2286.54	3992.34	4405.9	3571.48	3078.76	3535.59	3015.38
ITGA2B	9.19949	18.538	9.6956	5.44972	10.0129	12.8225	4.77279	13.0367	10.939	10.636	13.8737	9.49768	30.3166	16.9677	3.16186	29.5663	8.98855	7.46627	8.15874	3.82567	16.8747	10.5437	15.9301	8.65244
ASB4	0.919949	0	0.881418	0	0	0	0	0	0	4.25441	0	3.16589	0	1.21198	2.10791	1.01953	2.99618	2.79985	3.62611	2.55045	2.97788	0	0.885005	0
GDE1	1020.22	1020.52	1003.05	1098.12	1075.02	991.276	945.013	1152.94	1174.85	1217.82	1097.09	1180.88	1102.23	1048.36	1186.75	1004.23	1130.56	1067.68	1188.46	1358.11	1275.53	1287.39	1211.57	1084.15
REX1BD	265.865	341.099	323.48	268.853	283.092	487.254	495.416	497.025	287.695	388.215	371.388	272.267	346.476	416.922	367.83	372.127	295.623	506.773	345.387	345.586	373.228	505.043	468.168	359.942
CRLF1	1110.38	967.684	1286.87	706.647	772.814	1069.2	1104.42	1331.38	913.404	1734.74	1061.87	664.837	709.192	1025.34	862.134	1034.82	638.187	1199.27	1037.07	1267.57	1743.05	2706.57	2513.41	1351.51
OSBPL7	225.387	269.728	185.098	168.033	207.54	298.862	334.096	254.216	171.742	210.593	228.382	162.516	190.562	231.489	167.579	197.788	210.732	297.717	194.903	233.366	342.457	244.614	290.282	220.637
TMEM98	734.119	862.018	817.956	743.886	774.634	899.546	809.466	950.051	739.475	990.214	789.734	751.372	768.743	803.544	876.89	773.821	750.045	976.215	795.93	809.768	837.778	823.463	919.52	853.996
YBX2	6.43964	6.4883	6.16992	4.54143	6.37185	3.94538	2.86368	7.33316	3.28169	3.19081	4.26883	5.27649	12.9928	1.21198	5.26977	2.03905	2.99618	7.46627	6.34569	1.27522	1.98526	3.16311	7.08004	6.05671
KRT33A	0	0.926901	0	0	0.910264	0	0	0	0	0	0	7.38708	4.33094	10.9078	7.37768	1.01953	0	1.86657	0	0	0	0	0	0
MAP3K14	273.225	319.781	230.931	265.22	325.874	423.142	448.643	404.138	225.343	264.837	265.735	279.654	372.461	406.014	533.301	272.214	216.724	383.58	251.108	260.146	306.722	311.039	285.857	292.453
ABCC8	1.8399	3.7076	3.52567	1.81657	0	1.97269	3.81823	4.88877	1.0939	2.1272	1.06721	0	0	0	3.16186	0	0.998728	3.73313	1.81305	0	0.992628	1.05437	1.77001	1.73049
CACNG3	0	0	0	0	0	0	0	0	0	0	0	0	0	0	0	0	0	0	0	0	0	0	0	0
TMEM132A	681.682	872.214	733.34	871.047	932.11	1556.45	1414.66	1191.23	825.892	1149.75	822.817	972.984	1213.75	1245.92	1503.99	1600.66	947.793	2168.02	1086.02	752.383	1009.5	1095.49	1341.67	937.06
AP2B1	3667.84	3928.2	3867.66	4096.37	4177.2	3459.11	3617.78	3275.48	3839.58	3781.11	3957.21	3734.7	3686.72	3849.26	4114.64	3349.15	3673.32	3176.9	3632.45	3801.44	3728.31	3730.36	3342.66	3865.05
TAC1	1.8399	0	0	0.908286	1.82053	0	0	2.44439	7.65728	1.0636	2.13442	1.0553	4.33094	1.21198	1.05395	3.05858	1.99746	2.79985	0	8.92657	3.97051	7.38059	3.54002	0
ZNF263	481.133	563.556	478.61	490.475	433.286	504.022	504.007	591.541	581.953	588.172	542.142	525.538	618.242	510.244	618.671	528.115	489.377	647.699	570.205	617.209	624.363	695.885	668.179	543.373
CX3CL1	152.712	191.868	167.469	185.29	241.22	303.794	293.049	406.583	168.46	282.918	255.063	216.336	282.594	295.724	374.154	287.507	197.748	521.706	357.171	127.522	147.902	219.309	189.391	191.219
SPATA20	981.585	1229.07	1046.24	940.076	951.226	1591.96	1534.93	1381.89	832.456	1123.16	1011.71	897.003	1132.54	1202.29	1194.13	1179.59	948.791	1558.58	1028.91	943.666	1096.85	1132.39	1223.08	1104.05
CACNA1G	68.9962	66.7368	72.2763	44.506	50.0645	84.8256	72.5465	105.109	70.0094	65.9433	62.9653	46.4331	53.0541	77.5669	53.7516	72.3864	55.9288	76.5293	50.7655	96.9171	114.152	147.612	144.256	70.95
TNFRSF12A	736.879	1106.72	757.138	935.535	1021.32	1725.12	1649.48	2363.72	1112.49	1600.72	1303.06	1201.98	1863.39	2228.84	2212.25	1616.97	1169.51	2225.88	1368.86	862.052	965.827	1306.37	824.825	1151.64
DLX6	0	0	0	0	0	0	0.954559	0	0	0	0	0	1.08274	0	1.05395	0	0	0	0	0	0	0	0	0
MAP3K9	51.5171	37.076	37.0195	122.619	129.257	122.307	136.502	46.4433	39.3803	41.4805	48.0244	189.954	228.457	181.797	331.995	137.636	124.841	135.326	97.9049	7.65135	10.9189	20.033	12.3901	41.5317
RALA	1772.74	1376.45	1844.81	1960.99	1676.71	1128.38	1055.74	845.757	1577.4	1125.29	1358.56	1415.15	817.466	867.779	983.339	1013.41	1408.21	926.751	1489.42	1367.04	983.694	933.118	1037.23	1605.03
BAIAP2L1	341.301	304.023	412.504	456.868	389.593	474.431	501.143	404.953	339.108	353.116	378.859	537.146	684.289	538.12	618.671	499.568	457.417	394.779	424.254	80.3392	155.843	150.775	159.301	353.885
KDM7A	309.103	232.652	193.03	278.844	192.976	128.225	147.002	132.812	257.066	188.258	236.92	322.921	241.45	134.53	236.086	253.862	282.64	99.8613	257.454	214.238	192.57	132.851	192.046	173.049
ETV1	788.396	678.491	702.49	647.608	556.171	424.128	453.415	460.359	736.193	514.784	586.964	552.976	413.605	340.567	356.236	494.471	597.239	396.646	506.748	839.098	691.862	596.774	598.263	546.834
AGK	332.102	317	269.714	280.66	263.976	230.805	267.276	296.585	308.479	295.681	278.541	298.649	283.677	264.212	251.895	296.682	323.588	248.253	284.649	327.733	310.693	300.496	272.582	276.878
ALDH3B1	530.811	676.637	543.835	555.871	608.056	888.696	851.466	857.979	606.019	713.677	547.478	603.63	812.052	918.682	894.807	632.107	547.303	798.891	543.009	599.356	726.604	747.549	716.854	681.813
TTC22	97.5146	126.985	122.517	143.509	149.283	176.556	154.638	110.812	138.925	139.332	94.9815	131.912	150.5	144.226	179.172	207.983	133.83	110.127	103.344	0	0	0	0	124.595
PHTF2	425.016	317	365.788	409.637	362.285	169.651	174.684	211.847	531.634	321.208	424.749	631.068	398.447	254.516	347.805	371.108	525.331	194.123	408.844	516.466	331.538	288.898	255.766	277.743
CCL26	1.8399	5.5614	2.64425	12.716	14.5642	6.90441	6.68191	10.5923	2.18779	7.44522	6.40325	17.9401	17.3238	8.48387	13.7014	8.15622	10.986	12.1327	10.8783	6.37612	2.97788	6.32622	8.85005	10.3829
FARP2	628.325	585.801	581.736	653.966	581.659	584.902	535.507	607.837	660.714	613.699	611.51	597.298	568.436	648.41	617.617	596.423	581.26	634.633	563.86	723.052	685.906	627.35	661.984	577.983
USH1C	42.3177	49.1257	44.0709	34.5149	37.3208	66.085	56.319	48.8877	36.0986	36.1625	43.7555	29.5483	38.9785	37.5714	33.7265	57.0935	37.9517	42.931	50.7655	0	0	0	0	39.8012
GGCT	208.828	180.746	239.746	225.255	224.835	161.76	156.548	151.552	273.474	176.558	204.904	263.824	187.313	181.797	165.471	182.495	258.67	146.526	220.286	275.449	212.422	222.472	206.206	210.254
DBF4	62.5565	68.5906	76.6833	64.4883	72.8211	45.3718	33.4096	44.8137	118.141	52.1165	74.7045	89.7003	76.8743	48.4793	57.9675	70.3474	90.8842	34.5315	94.2788	99.4675	76.4324	63.2622	76.1104	63.1628
TBXA2R	68.0762	95.4708	83.7347	64.4883	83.7443	116.389	94.5013	141.774	75.4789	95.7242	84.3094	60.1519	51.9713	83.6268	106.449	80.5426	61.9211	165.191	80.6809	81.6144	82.3881	85.404	90.2705	83.0635
IFRD1	149.952	115.863	109.296	115.352	79.1929	31.563	35.3187	40.7398	157.521	53.1801	110.99	189.954	74.7088	43.6314	67.453	111.128	188.76	23.3321	118.755	175.981	103.233	94.8933	89.3855	46.7232
LGALS14	0	0	0	0	0	0	0	0	0	0	0	0	0	0	0	0	0	0	0	0	0	0	0	0
COX10	157.311	169.623	170.995	201.64	156.565	177.542	172.775	157.255	184.869	153.159	175.022	180.456	185.148	176.949	202.359	223.276	158.798	181.99	202.155	165.779	200.511	203.494	181.426	177.375
GTF2IRD1	217.108	242.848	237.983	231.613	248.502	374.811	355.096	375.621	250.502	304.19	219.845	272.267	358.386	379.35	396.287	302.799	266.66	440.51	224.819	290.751	391.095	433.346	415.067	321.871
PAF1	787.476	990.857	936.066	877.405	1011.3	1479.52	1334.47	1285.75	781.043	1073.17	911.395	694.386	982.042	1127.14	990.717	984.863	774.014	1231.93	889.303	849.3	947.96	1071.24	1086.79	992.435
VPS41	890.511	821.234	932.54	995.482	911.174	656.905	655.782	707.242	1002.01	874.281	943.412	1027.86	835.872	809.604	797.843	801.348	964.771	682.23	973.61	1096.69	897.336	917.302	1006.25	874.762
ARHGAP44	26.6785	24.0994	22.0354	24.5237	24.5771	23.6723	21.0003	35.0362	38.2864	38.2897	18.1425	42.2119	37.8958	48.4793	41.1042	44.8592	44.9427	118.527	25.3827	15.3027	28.7862	31.6311	27.4352	15.5744
ELAC2	932.828	1132.67	1013.63	967.325	1071.38	1463.73	1377.43	1347.67	944.033	1168.9	993.571	798.86	1003.7	1214.41	1022.34	966.511	854.911	1370.99	1001.71	984.473	1090.9	1225.18	1026.61	1133.47
SCIN	6.43964	2.7807	4.40709	9.99115	5.46158	2.95903	3.81823	1.62959	9.84508	4.25441	5.33604	26.3824	14.0756	9.69586	16.8633	5.09763	10.986	0.933284	9.97179	7.65135	2.97788	8.43496	5.31003	9.51769
ARSD	588.767	655.319	606.415	710.28	710.006	698.332	805.647	632.281	621.334	660.497	608.308	585.69	625.821	641.139	750.415	710.61	616.215	685.963	735.193	503.714	522.122	471.304	549.588	744.11
PNPLA4	114.994	101.032	132.213	137.151	143.822	147.952	144.138	138.515	103.92	108.487	123.796	154.073	206.803	145.438	226.6	170.261	145.814	130.66	145.951	99.4675	88.3439	109.655	96.4655	156.609
MYH13	0	0.926901	0	0	1.82053	0	0.954559	0.814795	2.18779	2.1272	2.13442	2.11059	0	7.27189	0	2.03905	0	0	2.71958	1.27522	0.992628	0	5.31003	0
ADIPOR2	2280.55	2303.35	2543.77	2090.87	2057.2	1636.34	1789.8	1904.99	1596	2028.29	2012.75	1514.35	1547.23	1611.94	1550.37	1645.52	1683.85	1408.32	1911.86	1476.71	1410.52	1347.49	1579.73	2562.85
CDKL3	9.19949	15.7573	8.81418	16.3492	16.3847	1.97269	7.63647	6.51836	6.56338	7.44522	6.40325	18.9954	5.41368	6.05991	7.37768	15.2929	6.99109	4.66642	9.97179	8.92657	11.9115	16.8699	9.73505	8.65244
UPP2	2.75985	1.8538	1.76284	0.908286	1.82053	0	0.954559	0	0	0	1.06721	2.11059	0	1.21198	0	1.01953	0	0	2.71958	0	0.992628	0	0	3.46098
PRSS21	2.75985	1.8538	1.76284	2.72486	0.910264	4.93172	0.954559	1.62959	1.0939	0	0	4.22119	2.16547	1.21198	0	0	4.99364	4.66642	0	1.27522	0	0	1.77001	0.865244
MARK4	640.284	700.737	724.525	656.691	822.878	1174.74	1011.83	998.124	751.507	841.309	744.911	654.284	809.887	978.07	988.609	806.446	645.178	1148.87	696.212	642.713	857.631	924.683	1031.03	757.089
PROM1	0.919949	7.41521	3.52567	8.17458	10.0129	6.90441	10.5001	7.33316	6.56338	21.272	4.26883	24.2718	20.572	16.9677	48.4819	16.3124	30.9606	20.5322	21.7566	0	1.98526	3.16311	1.77001	5.19147
CCDC124	504.132	647.904	678.692	656.691	790.109	1350.3	1289.61	1190.42	532.728	893.426	673.408	601.519	898.671	1138.05	1094	850.285	561.285	1243.13	778.706	664.392	767.301	980.565	915.98	828.904
CEACAM21	11.9593	16.6842	16.7469	24.5237	21.8463	13.8088	40.0915	17.9255	16.4085	23.3993	12.8065	5.27649	10.8274	26.6636	12.6474	8.15622	10.986	13.066	25.3827	12.7522	10.9189	10.5437	14.1601	19.9006
PAFAH1B1	1966.85	1795.41	1850.98	1967.35	1880.6	1382.85	1416.56	1561.96	2062	1709.21	2019.16	2201.35	1875.3	1705.26	1762.21	1798.45	2081.35	1606.18	1918.21	2169.16	1746.03	1828.28	1700.98	1778.08
NOS2	2.75985	0.926901	0	0.908286	0	0	2.86368	4.07398	0	3.19081	2.13442	1.0553	0	2.42396	0	1.01953	2.99618	1.86657	2.71958	0	0	1.05437	0	6.92195
DNAH9	0	0	0	0.908286	1.82053	1.97269	0	1.62959	0	1.0636	0	0	1.08274	1.21198	1.05395	1.01953	0	0	2.71958	0	0	0	0	0.865244
BLTP2	3516.04	3736.34	3384.64	3631.33	3899.57	4577.62	4184.78	4466.71	2941.49	4226.76	3335.02	2987.55	3437.69	4223.76	4175.77	3299.19	2835.39	4591.76	3562.65	3288.8	3315.38	3562.72	3463.91	3744.78
SLC13A2	2.75985	0	0	0.908286	0.910264	0	0.954559	0.814795	0	0	0	0	0	0	0	0	0	0	0	0	0	0	0	2.59573
GAS7	187.67	215.968	200.963	128.977	136.54	110.471	147.002	250.957	192.526	233.993	205.971	181.511	184.065	203.613	212.899	280.37	158.798	322.916	148.67	367.265	269.995	436.509	250.456	166.127
TRAPPC6A	101.194	142.743	100.482	91.7369	110.142	206.146	183.275	150.737	96.263	132.95	115.258	112.917	162.41	159.982	161.255	142.734	101.87	227.721	155.016	62.486	91.3218	117.035	125.671	131.517
MATK	0	0.926901	0	0	0	0	3.81823	1.62959	0	0	1.06721	0	0	2.42396	0	1.01953	0	3.73313	0	0	1.98526	0	0.885005	2.59573
CEACAM7	0	0	0	0	0	0	0	0	0	0	0	0	0	0	0	1.01953	0	0	0	0	0	0	0	0
CD79B	12.8793	10.1959	17.6284	13.6243	16.3847	14.7952	20.0457	16.2959	9.84508	23.3993	20.2769	8.44238	14.0756	27.8756	14.7554	9.17574	12.9835	18.6657	11.7848	11.477	24.8157	32.6855	34.5152	14.7092
SCN4A	1.8399	3.7076	2.64425	0.908286	1.82053	0	3.81823	3.25918	1.0939	1.0636	3.20162	2.11059	1.08274	2.42396	5.26977	4.07811	0.998728	0	4.53263	1.27522	0.992628	1.05437	0	0.865244
ST7L	183.07	164.988	146.315	160.767	145.642	99.6207	113.592	92.0718	162.991	134.014	154.745	143.52	122.349	113.926	94.8558	128.46	162.793	107.328	128.727	159.403	146.909	156.047	143.371	147.092
TKTL1	0	0	0	0	0.910264	0	0	0	0	0	0	0	3.24821	0	0	0	0	0	0	0	0.992628	0	0	0
PAX6	0	0	0.881418	0	0	0	0	0	0	1.0636	0	2.11059	3.24821	1.21198	0	1.01953	0	0	0	0	0	0	0	0
RPUSD1	247.466	286.412	267.07	264.311	337.708	579.97	496.37	532.876	258.16	395.66	310.557	254.327	303.166	447.221	437.391	305.858	281.641	583.302	314.565	332.834	419.882	499.772	452.237	339.176
RHBDF1	892.35	1120.62	921.963	917.369	896.61	1614.65	1419.43	1649.15	890.432	1148.69	1014.91	731.321	988.538	1216.83	1052.9	857.422	841.927	1472.72	866.639	1059.71	1225.9	1278.95	1263.79	1048.68
LUC7L	842.673	849.041	730.695	659.416	585.3	740.744	718.783	745.538	823.705	593.49	789.734	690.164	715.689	522.364	577.567	708.571	866.896	677.564	708.904	920.712	1030.35	936.281	931.025	622.111
CACNA2D2	22.0788	20.3918	13.2213	12.716	6.37185	27.6176	17.1821	17.9255	15.3146	12.7632	11.7393	7.38708	17.3238	15.7558	9.48558	18.3515	10.986	17.7324	12.6914	14.0275	15.882	23.1962	8.85005	10.3829
BAIAP3	91.9949	107.52	92.5489	126.252	172.04	188.392	230.049	162.959	87.5118	120.187	99.2503	111.862	242.533	184.221	334.103	158.027	180.77	233.321	111.503	5.1009	12.9042	5.27185	20.3551	89.1202
TSR3	465.494	528.333	517.392	520.448	635.364	828.529	799.92	763.463	471.47	705.168	526.133	428.451	638.814	756.277	699.825	564.818	430.452	850.221	536.664	543.246	525.1	732.788	664.639	604.806
PIGQ	391.898	495.892	436.302	415.087	420.542	710.168	694.919	668.947	368.643	536.056	442.891	383.073	467.742	556.3	543.84	472.041	343.562	825.023	433.32	456.53	618.407	688.504	659.329	513.955
CRAMP1	325.662	342.026	285.579	252.504	245.771	311.685	296.868	307.178	292.071	300.999	277.474	249.05	267.436	283.604	284.568	267.116	321.59	292.118	262.893	289.476	340.471	308.931	305.327	277.743
TEAD3	560.249	642.342	502.408	512.273	569.825	878.833	771.283	969.606	567.733	737.076	623.249	564.584	774.156	881.111	888.483	745.274	629.198	1139.54	632.756	818.694	873.513	1015.36	864.65	630.763
SELE	47.8373	62.1023	59.9364	57.222	37.3208	63.126	40.0915	17.9255	27.3474	27.6537	17.0753	25.3271	22.7375	41.2074	76.9386	37.7225	36.9529	21.4655	32.635	31.8806	41.6904	55.8816	42.4802	69.2195
DNAJC11	556.569	603.412	546.479	557.688	606.236	811.761	699.691	791.981	542.573	646.67	597.636	552.976	662.634	787.788	651.344	647.4	610.223	797.024	557.514	632.511	598.555	745.44	635.434	621.245
FMO3	775.517	860.164	883.181	598.561	573.466	493.172	463.915	434.286	271.287	362.688	481.311	402.068	336.731	204.825	248.733	629.048	483.384	391.046	782.332	7.65135	9.92628	6.32622	17.7001	809.003
MYLIP	294.384	265.094	338.464	272.486	288.554	272.231	293.049	311.252	434.277	385.024	318.028	413.677	328.069	341.779	379.423	342.561	387.506	348.115	337.228	1058.44	765.316	879.345	964.655	294.183
NOX1	8.27954	0	3.52567	9.08286	13.654	7.89075	5.72735	0	3.28169	3.19081	4.26883	36.9354	43.3094	20.6037	51.6437	5.09763	6.99109	3.73313	5.43916	2.55045	4.96314	0	6.19503	0.865244
E2F2	20.2389	27.807	15.8655	21.7989	25.4874	29.5903	21.9548	13.0367	9.84508	26.5901	29.8818	10.553	15.1583	18.1797	10.5395	10.1953	10.986	28.9318	13.5979	14.0275	4.96314	6.32622	11.5051	25.9573
PSMB1	1212.49	1284.68	1396.17	1323.37	1394.52	1250.68	1429.93	1369.67	1410.03	1503.93	1502.63	1433.09	1663.08	1386.51	1524.02	1433.45	1335.3	1527.79	1400.58	1550.67	1511.77	1587.88	1485.92	1501.2
SYN1	38.6379	30.5877	33.4939	55.4055	40.0516	58.1943	62.0463	41.5546	40.4742	76.5794	40.5539	53.8202	56.3023	69.083	76.9386	86.6598	44.9427	82.129	38.0741	30.6054	43.6756	41.1205	52.2153	24.2268
JARID2	390.058	405.056	384.298	406.912	395.965	446.814	390.414	422.064	367.55	443.522	392.732	416.842	433.094	435.102	479.549	411.889	351.552	457.309	364.424	445.053	446.683	365.867	421.262	398.012
CDKL5	304.503	187.234	226.524	246.146	209.361	171.624	162.275	188.218	344.578	287.173	303.087	296.539	199.223	269.06	243.463	214.101	265.662	197.856	268.332	302.228	261.061	219.309	222.136	225.829
CAMK1G	26.6785	25.9532	36.1381	34.5149	30.0387	44.3855	52.5007	41.5546	61.2583	56.3709	58.6964	27.4377	46.5576	58.1751	18.9712	75.445	78.8995	49.464	27.1958	19.1284	49.6314	35.8486	55.7553	37.2055
CDK11A	127.873	163.135	116.347	124.435	132.899	204.173	198.548	196.366	126.892	195.703	197.433	132.967	166.741	178.161	157.039	155.988	158.798	214.655	144.138	138.999	257.091	201.385	208.861	145.361
NADK	1000.9	1103.94	1080.62	1007.29	1053.18	1442.03	1324.93	1272.71	913.404	1167.84	906.059	866.399	1068.66	1058.06	1217.32	1036.86	860.903	1289.8	962.731	1060.99	1236.81	1336.94	1299.19	1275.37
TFAP2B	0	0	0	0	0	0	0	0	0	0	0	0	0	0	0	0	0	0	0	0	0	0	0	0
TFAP2D	0	0	0	0	0	0	0	0	1.0939	0	0	0	0	0	0	0	0	0	0	0	0	0	0	0
DLEC1	2.75985	9.26901	6.16992	3.63314	9.10264	6.90441	4.77279	11.4071	6.56338	10.636	8.53766	2.11059	11.9101	6.05991	6.32372	12.2343	12.9835	4.66642	9.06527	2.55045	8.93365	10.5437	14.1601	3.46098
CYTH3	1054.26	1099.3	1046.24	1193.49	1261.63	1300	1367.88	1399	1140.93	1435.86	1320.14	1492.19	1664.17	1847.06	2243.87	1040.94	1096.6	1383.13	1296.33	1476.71	1338.06	1467.68	1708.94	1197.5
ADAM22	48.7573	51.9064	66.1063	49.0475	27.3079	26.6313	16.2275	46.4433	84.2301	49.9893	65.0997	50.6543	46.5576	37.5714	31.6186	43.8397	44.9427	52.2639	57.1112	79.0639	59.5577	71.6972	59.2953	53.6451
SYPL1	1124.18	841.626	1144.96	1325.19	1024.96	550.38	588.008	527.987	1195.63	708.359	1089.62	1290.63	924.657	676.286	816.814	932.867	1165.52	616.9	1124.09	1160.45	776.235	731.733	813.319	818.521
CYB561	815.995	938.95	904.335	861.055	921.187	1184.6	1089.15	1127.68	697.906	1090.19	877.245	700.717	831.541	963.526	1008.63	721.825	734.065	1058.34	959.105	610.833	778.22	754.929	821.285	962.152
SPAG9	2060.69	1914.98	1866.84	1901.95	1754.08	1260.55	1333.52	1349.3	2020.43	1670.92	1916.71	2081.05	1868.8	1634.96	1737.97	1748.49	1883.6	1339.26	1720.59	1979.15	1704.34	1469.79	1619.56	1684.63
CELSR3	80.9555	85.2749	78.4462	72.6629	80.1032	123.293	113.592	134.441	87.5118	127.632	83.2422	113.972	107.191	116.35	157.039	133.558	114.854	168.924	94.2788	51.009	90.3292	82.2409	108.856	70.95
AASS	471.934	351.295	383.417	357.865	339.528	189.378	239.594	248.513	391.615	275.473	437.555	489.658	391.95	293.3	334.103	282.409	541.31	248.253	422.441	353.237	347.42	231.962	316.832	285.531
PLEKHG6	21.1588	20.3918	14.9841	9.08286	16.3847	24.6586	18.1366	30.9622	9.84508	23.3993	11.7393	26.3824	25.9857	31.5115	32.6726	25.4882	14.9809	27.0652	26.2893	3.82567	7.94102	5.27185	5.31003	23.3616
SS18L2	129.713	132.547	157.774	142.601	142.001	82.8529	95.4559	102.664	167.366	123.378	146.207	180.456	129.928	117.562	121.205	125.402	158.798	90.5285	130.54	164.504	156.835	140.231	122.131	132.382
MPND	86.4752	87.1287	103.126	72.6629	78.2827	171.624	136.502	143.404	86.4179	94.6606	72.5701	72.8155	95.2808	95.7466	107.503	103.992	87.888	148.392	87.9331	67.5869	93.307	84.3496	116.821	109.886
MGST1	2681.65	2252.37	2536.72	2782.99	2361.22	1431.19	1625.61	1403.89	2396.73	1531.59	2195.25	4092.44	3430.11	2068.85	3127.08	2811.86	3349.73	1316.86	2825.64	1574.9	1562.4	1286.33	1584.16	2268.67
CRY1	316.462	259.532	265.307	329.708	304.028	242.641	221.458	228.957	316.136	292.491	330.834	387.294	360.551	267.848	322.51	273.233	294.625	280.918	325.443	330.283	247.164	266.756	304.442	229.29
PGLYRP1	0.919949	0	0	2.72486	0	0.986344	4.77279	0.814795	1.0939	0	3.20162	0	2.16547	0	0	0	0.998728	3.73313	0.906527	0	0	0	0.885005	3.46098
NFIX	1589.67	1686.96	1756.67	1506.85	1523.78	1896.74	1856.62	2159.21	1464.73	1808.12	1596.54	1262.14	1212.66	1528.31	1529.29	1590.46	1282.37	2146.55	1500.3	2050.56	2023.97	2305.91	2252.34	1793.65
ST3GAL1	1805.86	1879.75	1833.35	1723.02	1756.81	1971.7	1942.53	2031.28	1892.44	2139.97	1708.6	1918.53	2163.31	2248.23	2395.64	2283.74	1864.62	2298.68	1905.52	2035.26	2003.12	2238.43	2196.58	1832.59
MMP25	33.1182	37.076	24.6797	19.074	13.654	34.522	47.7279	31.777	16.4085	34.0353	28.8146	31.6589	16.241	26.6636	28.4568	17.332	22.9707	23.3321	34.448	17.8531	17.8673	25.3049	28.3202	22.4964
IL32	2540.9	2973.5	3121.98	2624.95	3047.56	4106.15	4067.37	3350.44	1541.3	2753.67	2288.09	2294.22	3516.73	2707.57	3762.62	4451.25	2606.68	4128.85	3649.68	646.539	740.501	963.695	905.36	3847.74
PKD1	2233.64	2942.91	2241.45	2357	2424.94	4074.59	3651.19	4101.68	2542.22	3667.3	2912.41	2505.28	3380.3	4246.79	3951.27	3395.02	2546.76	5222.66	2415.89	2953.42	3288.58	3727.2	3634.72	2609.58
MAPK8IP2	9.19949	13.9035	7.05134	9.99115	7.28211	6.90441	10.5001	5.70357	7.65728	4.25441	3.20162	10.553	7.57915	10.9078	14.7554	13.2538	10.986	14.9325	8.15874	7.65135	10.9189	6.32622	7.96504	12.1134
MED24	896.03	1046.47	973.085	937.351	1033.15	1427.24	1374.56	1422.63	910.123	1221.02	1011.71	754.538	998.283	1205.92	1101.38	1012.39	868.893	1444.72	921.938	1020.18	1175.27	1249.43	1214.23	1130.01
RHOBTB2	377.179	432.863	349.041	370.581	398.696	546.435	502.098	612.726	393.803	554.137	371.388	344.027	387.619	512.668	427.905	482.236	380.515	605.701	431.507	462.907	567.783	594.665	618.618	418.778
HEATR5B	577.728	529.26	479.491	508.64	465.145	421.169	392.324	413.101	580.859	399.914	498.386	425.285	413.605	424.194	401.556	451.65	506.355	343.448	417.909	479.484	524.108	473.412	451.352	496.65
SEC62	2640.25	2068.84	2510.28	2675.81	2249.26	1348.33	1512.02	1678.48	2987.43	1992.13	2573.04	3370.62	2399.34	1887.06	2071.02	2348.99	2803.43	1570.72	2582.69	2670.32	2263.19	1989.6	2089.5	1999.58
RPS20	3904.26	4719.78	4378	4347.97	5183.04	6521.71	6520.59	6339.11	4274.95	5880.66	4496.15	4018.57	5521.95	6265.95	6076.04	5083.36	4302.52	5429.84	4257.96	3879.23	4768.59	5186.45	5490.57	6035.08
CSDE1	7812.21	7002.73	7914.25	8240.88	7926.58	5823.38	5976.49	6060.45	8887.92	6836.84	7691.37	9116.71	8174.66	6806.49	7700.19	8020.62	8530.13	6236.2	7545.02	8447.09	7074.46	6779.6	6874.72	7113.17
UBE3C	1912.57	1773.16	1786.63	2067.26	1991.66	1734.98	1840.39	1692.33	1793.99	1797.49	1773.7	1967.07	1959.75	1847.06	2033.08	1853.5	1595.97	1608.98	1723.31	1939.62	1680.52	1738.66	1681.51	1823.94
REV3L	2526.18	1764.82	2080.15	1911.94	1724.95	947.877	1024.24	930.496	2013.86	1501.81	1717.14	1802.45	1132.54	1049.58	1136.16	1551.72	1927.54	887.553	1721.49	3176.58	2604.66	1973.78	2449.69	1628.39
TENM1	67.1563	49.1257	29.0868	19.9823	12.7437	10.8498	8.59103	19.5551	17.5024	13.8268	19.2097	9.49768	9.74462	2.42396	6.32372	11.2148	20.9733	7.46627	16.3175	0	0	1.05437	1.77001	29.4183
PAX7	0	0	0	0	0	0	0	0	0	1.0636	0	0	0	0	0	0	0	0	0	1.27522	0	0	0	0
MASP2	268.625	283.632	283.817	178.932	201.168	309.712	220.503	414.731	160.803	254.201	194.232	106.585	136.425	140.59	133.852	246.726	187.761	230.521	251.108	48.4585	46.6535	31.6311	34.5152	332.254
IYD	86.4752	71.3714	83.7347	63.58	67.3595	30.5767	46.7734	30.1474	29.5352	15.954	46.9571	39.046	17.3238	12.1198	31.6186	57.0935	48.9377	35.4648	63.4569	0	0.992628	0	0	77.0067
FAM76A	111.314	108.447	126.043	123.527	93.7572	53.2626	84.0012	62.7392	146.582	86.1518	110.99	132.967	86.6189	93.3226	91.694	108.07	120.846	80.2624	122.381	118.596	113.16	118.089	115.936	96.0421
TRAF3IP3	2.75985	0	0	0.908286	0	0	1.90912	0	3.28169	0	0	0	0	1.21198	1.05395	1.01953	3.99491	1.86657	0	0	1.98526	0	1.77001	2.59573
POMT2	397.418	460.67	350.804	392.38	456.952	576.025	565.099	525.543	461.625	463.731	416.211	433.727	574.933	528.424	633.426	498.549	447.43	704.629	461.422	508.815	561.827	613.644	589.413	398.878
VTA1	602.567	501.453	639.909	751.153	568.915	394.538	399.005	380.509	709.939	462.667	642.459	709.16	608.498	437.526	517.491	540.349	600.235	384.513	602.84	726.878	469.513	468.141	470.823	542.508
MLXIPL	263.105	295.681	255.611	127.16	127.437	284.067	243.412	312.881	114.859	149.968	164.35	94.9768	114.77	73.9309	73.7768	280.37	163.791	283.718	278.304	2.55045	2.97788	5.27185	11.5051	301.97
BAZ1B	2345.87	2168.02	2305.79	2267.08	2181.9	1991.43	1878.57	1917.21	2200.92	2066.58	2060.78	1985.01	1893.71	2124.6	1968.79	1986.04	2001.45	2001.89	1922.74	2364.27	2272.13	2164.62	1993.92	2243.58
RANBP9	684.442	618.243	723.644	764.777	702.724	529.667	514.507	556.505	811.672	581.79	718.231	789.362	663.717	629.019	739.876	713.669	719.084	614.101	732.474	775.337	738.515	700.102	754.024	638.55
ETV7	17.479	20.3918	17.6284	13.6243	9.10264	25.6449	21.0003	14.6663	12.0329	19.1448	3.20162	11.6083	16.241	9.69586	13.7014	9.17574	12.9835	21.4655	19.9436	17.8531	27.7936	57.9904	26.5501	25.0921
SPRTN	190.429	152.012	193.912	211.631	188.425	163.733	145.093	175.996	237.376	189.321	219.845	208.949	205.72	196.341	206.575	185.554	252.678	163.325	207.595	260.146	210.437	216.146	215.941	159.205
METTL13	615.446	646.05	572.922	572.22	638.095	812.747	771.283	781.389	560.075	664.751	652.064	541.367	622.573	652.046	747.253	609.677	497.366	768.092	592.868	652.915	648.186	697.993	652.249	618.65
DYRK4	211.588	239.14	275.884	247.962	273.989	260.395	254.867	298.215	272.38	295.681	245.458	250.105	259.857	299.36	281.406	252.843	260.668	303.317	307.313	238.467	287.862	324.746	319.487	281.204
ZNF207	2065.29	1736.08	1721.41	1675.79	1531.06	1389.76	1427.07	1511.44	1934.01	1528.4	1726.74	1862.6	1428.13	1539.22	1409.14	1624.11	1983.47	1456.86	1712.43	1958.75	1740.08	1736.55	1563.8	1541
UQCRC1	1685.35	1964.1	1890.64	1813.85	2011.68	2813.05	2675.63	2898.23	1744.77	2272.92	1931.65	1473.19	2034.46	2415.48	2323.97	1934.04	1638.91	2816.65	1839.34	1859.28	2099.41	2390.26	2191.27	2164.84
STARD3NL	502.292	446.766	485.661	514.09	492.453	353.111	393.278	340.584	516.32	522.229	470.639	527.649	461.246	392.682	452.146	474.08	551.298	320.116	515.814	517.741	465.543	460.76	516.843	451.658
CD9	1206.97	1222.58	1381.18	1574.06	1783.21	1728.07	1728.71	1298.78	1162.81	1405.02	1258.24	2234.06	2537.93	2274.89	3777.37	1216.3	1092.61	1277.67	1362.51	1295.63	1127.63	1195.66	1465.57	1512.45
HHATL	1.8399	0	0	0	0	0	1.90912	0	0	0	0	0	0	2.42396	1.05395	0	0	0	0.906527	0	0	0	0	0.865244
NCAPD2	796.676	840.699	936.066	779.31	972.162	1030.73	986.059	895.46	810.578	974.26	845.229	686.999	799.059	1007.16	834.731	804.407	742.055	1095.67	754.23	799.566	828.844	858.258	842.525	945.712
IFFO1	642.124	836.064	676.929	612.185	556.171	996.207	1032.83	916.645	648.681	817.91	774.793	497.045	619.325	722.341	691.394	647.4	606.228	1005.15	645.447	1015.08	1129.61	1077.57	1196.53	692.195
GIPR	91.0749	105.667	66.9878	50.864	60.0774	67.0714	98.3195	101.035	115.953	92.5334	118.46	120.304	149.418	83.6268	114.881	168.222	150.808	126.927	84.307	42.0824	108.196	104.383	128.326	75.2763
PHF7	70.8361	66.7368	74.9205	60.8552	42.7824	73.9758	50.5916	56.2209	60.1644	72.325	76.839	66.4837	71.4606	78.7788	64.2912	61.1716	56.9275	44.7976	64.3634	82.8896	67.4987	71.6972	76.9954	58.8366
SEMA3G	104.874	108.447	77.5648	69.0298	81.0135	107.511	70.6373	117.33	87.5118	159.54	86.4438	59.0966	42.2267	111.502	50.5898	54.0349	33.9567	67.1964	68.896	56.1099	64.5208	60.0991	156.646	94.3116
NISCH	2494.9	3085.65	2412.44	2168.99	2088.15	3665.25	3404.91	3419.7	2403.29	2687.72	2426.83	1863.65	2269.41	2865.13	2426.2	2322.48	2300.07	3243.16	2111.3	2234.19	3175.42	3034.48	3195.75	2571.51
STAB1	1621.87	2198.61	1732.87	1683.96	1734.05	3112.9	2746.27	2442.76	1513.95	2438.84	1909.23	1055.3	1001.53	2141.57	1785.4	1224.45	1345.29	2030.83	1774.98	1044.41	1474.05	1461.36	1833.73	1994.39
FUZ	114.074	142.743	123.398	125.344	135.629	206.146	188.048	175.996	109.39	181.876	143.006	118.193	123.432	150.286	137.014	150.89	95.8779	195.056	126.914	150.477	169.739	154.992	217.711	142.765
SLC6A13	14.7192	25.9532	19.3912	7.26629	10.9232	9.86344	9.54559	12.2219	4.37559	11.6996	9.60487	3.16589	5.41368	8.48387	4.21582	13.2538	1.99746	5.5997	17.224	0	0.992628	0	2.65501	18.1701
IDS	170.191	169.623	158.655	195.282	181.142	227.845	213.821	236.291	190.338	195.703	210.24	184.677	200.306	207.249	207.629	210.023	184.765	234.254	158.642	187.458	218.378	197.167	206.206	173.049
PRSS3	157.311	148.304	149.841	153.5	160.206	227.845	200.457	179.255	90.7935	129.759	116.326	85.4791	97.4462	101.806	118.043	91.7574	85.8906	164.258	87.9331	58.6603	50.624	57.9904	32.7452	184.297
ZNF200	137.072	125.132	126.043	133.518	115.603	84.8256	107.865	126.293	167.366	131.887	161.148	161.46	144.004	139.378	153.877	159.046	155.802	117.594	170.427	161.954	130.034	148.666	160.186	109.886
CD4	45.9974	37.076	45.8337	60.8552	45.5132	51.2899	70.6373	152.367	177.211	119.123	124.863	80.2026	131.011	183.009	111.719	161.085	154.803	154.925	129.633	102.018	148.894	138.123	125.671	66.6238
LRRC23	107.634	111.228	92.5489	101.728	101.95	119.348	147.002	137.7	110.484	127.632	107.788	93.9215	115.853	147.862	129.636	135.597	102.869	127.86	96.9983	96.9171	130.034	137.068	146.911	107.29
BTK	1.8399	0.926901	0	0	1.82053	0	0	0	1.0939	0	0	1.0553	2.16547	2.42396	2.10791	0	0.998728	0	0.906527	0	2.97788	0	0.885005	0.865244
HFE	343.141	352.222	349.041	318.808	353.182	302.808	338.868	347.103	366.456	389.278	368.187	349.303	318.324	406.014	369.938	391.498	401.489	338.782	387.087	316.256	310.693	277.299	315.947	359.942
SCMH1	429.616	449.547	434.539	435.977	433.286	506.981	570.826	602.948	491.16	582.854	484.512	510.764	533.789	672.65	629.21	615.794	561.285	873.553	548.449	484.585	555.872	583.067	581.448	492.324
FYN	1521.6	1508.07	1568.92	1578.6	1622.09	1603.8	1623.7	1657.29	1617.87	1860.24	1672.31	1481.64	1542.9	1691.93	1799.1	1348.83	1307.33	1392.46	1574.64	1481.81	1642.8	1655.36	2009.85	1749.52
HIVEP2	698.241	640.488	639.909	816.549	821.058	712.14	729.283	673.021	787.606	768.984	654.198	1099.62	1116.3	1098.06	1122.46	956.316	876.883	907.152	732.474	811.043	786.161	788.669	770.839	641.146
FMO1	14.7192	13.9035	12.3398	8.17458	0.910264	7.89075	4.77279	16.2959	10.939	12.7632	24.5458	11.6083	5.41368	2.42396	15.8093	17.332	11.9847	9.33284	21.7566	15.3027	12.9042	12.6524	11.5051	7.7872
ELOA	1133.38	1157.7	1142.32	1167.15	1187.89	1157.97	1200.83	1301.23	1361.9	1384.81	1367.09	1254.75	1264.64	1295.61	1327.98	1239.74	1214.45	1252.47	1221.09	1317.31	1303.32	1291.6	1263.79	1187.98
LYPLA2	606.246	758.205	681.336	681.215	806.494	1079.06	1029.97	928.052	661.808	825.355	655.266	510.764	715.689	836.268	938.019	686.142	592.246	1048.08	665.391	631.236	752.412	909.922	815.974	842.748
CLCN6	456.295	509.795	449.523	437.794	445.119	543.476	528.825	505.173	529.446	542.437	528.268	495.99	466.659	523.576	593.376	436.358	476.393	553.437	454.17	554.723	615.429	572.523	635.434	524.338
MRC2	9769.86	12131.3	10144.2	9358.98	10339.7	15531	13136.6	16988.5	11879.7	15001	11190.7	8638.66	9081.99	14120.8	12614.8	12370.9	10912.1	17707.2	9409.75	11341.8	15688.5	17290.6	15815.9	11425.6
NME1-NME2	2.75985	1.8538	2.64425	4.54143	4.55132	5.91806	9.54559	4.07398	2.18779	5.31801	0	8.44238	10.8274	3.63595	4.21582	7.13669	3.99491	8.39955	0	7.65135	1.98526	3.16311	1.77001	9.51769
SLC6A7	2.75985	1.8538	0	0	2.73079	0	0	2.44439	2.18779	4.25441	0	0	0	3.63595	2.10791	1.01953	6.99109	4.66642	1.81305	3.82567	2.97788	0	0	0
TSPAN9	2388.19	3061.55	2764.13	2513.23	2812.72	3915.79	3649.28	4131.83	2834.29	3672.62	2816.36	2500	3117.2	3712.3	3564.47	3243.12	2567.73	4328.57	2858.28	2885.83	3100.97	3693.46	3494	3235.15
BTBD7	869.352	750.79	771.241	763.869	682.698	570.107	573.69	562.209	833.55	707.296	767.322	879.063	632.318	764.761	733.552	656.575	853.912	657.965	685.334	899.033	679.95	684.286	658.444	706.905
APBA3	221.708	266.947	219.473	218.897	250.323	437.937	410.46	369.917	206.747	257.392	227.315	197.341	278.263	370.867	295.107	296.682	194.752	441.443	223.006	260.146	288.855	363.758	372.587	268.226
MKS1	137.072	166.842	177.165	141.693	154.745	166.692	168.002	161.329	166.272	177.622	104.586	160.405	184.065	156.346	160.201	161.085	166.788	180.124	146.857	136.449	165.769	163.427	168.151	134.113
ABHD5	310.023	276.216	341.109	319.717	294.015	223.9	195.685	182.514	376.301	239.311	287.079	452.723	347.558	269.06	298.269	340.522	392.5	296.784	348.106	450.154	336.501	297.332	328.337	253.517
ANOS1	36.798	59.3216	36.1381	59.0386	55.5261	27.6176	42.0006	63.554	49.2254	53.1801	46.9571	82.3132	73.626	44.8433	98.0177	24.4686	42.9453	26.1319	30.8219	31.8806	30.7715	30.5767	29.2052	18.1701
AKAP8L	668.803	760.985	609.06	561.321	618.069	949.849	915.422	905.237	603.831	810.465	712.895	605.741	730.847	705.374	735.66	726.923	700.108	987.414	649.98	746.006	952.923	926.792	974.39	674.025
MBTD1	428.696	330.904	311.14	277.027	262.156	170.638	168.957	168.663	348.953	260.583	314.826	351.414	225.209	176.949	207.629	262.018	363.537	187.59	281.93	367.265	245.179	245.668	254.881	258.708
UTP18	325.662	311.439	357.856	345.149	353.182	217.982	294.959	256.66	381.77	291.427	324.431	393.626	344.31	247.244	282.46	293.624	336.571	236.121	305.499	396.595	324.589	393.28	341.612	312.353
RNF216	928.228	1009.39	877.892	872.863	964.88	1239.83	1142.61	1125.23	976.85	1182.73	908.194	882.229	960.387	1159.87	1012.85	948.16	862.901	1222.6	956.386	937.29	1035.31	1119.74	1077.05	972.535
TTC19	476.534	446.766	498.882	555.871	539.786	362.975	363.687	336.51	516.32	390.342	504.789	678.556	555.444	458.129	548.056	434.318	460.413	376.113	497.683	478.209	428.815	389.063	405.332	410.991
PTBP1	2834.36	3102.34	2995.06	3033.68	3216.87	4602.28	4266.88	4231.23	3131.83	3836.41	3449.22	2791.26	3401.96	4096.5	3883.82	3126.89	2952.24	4454.56	3232.67	3281.15	3615.15	3880.08	3724.1	3237.74
DPF1	19.3189	26.8801	18.5098	13.6243	32.7695	34.522	42.0006	37.4806	20.784	36.1625	24.5458	8.44238	15.1583	33.9355	14.7554	15.2929	18.9758	38.2646	22.6632	21.6788	31.7641	17.9243	7.96504	27.6878
SYT7	692.722	682.199	746.561	242.512	253.053	388.62	357.959	937.829	211.122	493.511	529.335	144.576	179.734	156.346	174.956	451.65	327.583	309.85	485.898	76.5135	89.3365	117.035	76.1104	832.365
LARS2	362.46	456.035	424.843	417.812	414.17	551.366	481.098	507.617	340.202	414.805	347.91	319.755	370.296	458.129	377.315	380.284	333.575	438.643	387.087	422.099	372.236	488.174	370.817	459.445
PIK3C2A	1576.79	1064.08	1189.03	1447.81	1223.39	564.189	601.372	579.319	1639.75	921.08	1291.32	1780.29	1123.88	907.775	988.609	1131.67	1573	555.304	1251.91	1557.05	1161.37	782.343	919.52	932.733
PLAUR	881.311	1203.12	902.572	1121.73	1303.5	1661	1669.52	1788.48	1436.29	1710.27	1364.96	1407.77	1755.12	1802.22	1811.75	1803.54	1319.32	1811.5	1225.62	1300.73	1765.89	2127.72	1804.52	1140.39
ANLN	300.823	247.482	337.583	503.191	582.569	323.521	399.96	228.957	332.545	322.271	422.614	495.99	501.307	340.567	325.672	325.229	368.531	371.447	307.313	216.788	155.843	140.231	101.776	281.204
WIZ	1107.62	1369.96	1219	1153.52	1206.1	2058.5	1806.02	1815.36	1194.54	1579.45	1304.13	912.832	1201.84	1681.02	1480.81	1223.43	1101.6	2155.89	1302.68	1302	1635.85	1647.98	1775.32	1383.53
RABGAP1	1034.94	858.31	921.963	911.011	871.122	836.42	813.284	781.389	954.972	834.928	872.976	811.524	724.35	818.088	815.76	826.836	879.879	764.359	911.966	1031.66	964.834	811.865	963.77	944.847
DCN	28679.4	26225.7	28599.4	23608.2	22124	17206.8	19253.4	20632.2	26583.9	27217.6	24654.6	20353.5	15460.4	18653.6	20008.3	22267.5	24430.9	28131	23003.1	36090.1	33342.4	36443.3	41732.4	27003.4
QPCTL	171.11	225.237	164.825	211.631	272.169	369.879	379.914	360.954	261.441	283.982	270.004	253.271	382.206	366.019	386.801	312.995	250.681	297.717	210.314	211.687	276.943	302.604	218.596	236.212
PPP5C	816.915	1007.54	965.152	911.011	1051.35	1559.41	1409.88	1382.71	856.522	1196.55	957.285	825.242	1126.05	1276.22	1224.69	1005.25	775.013	1516.59	1011.68	1011.25	1122.66	1326.4	1300.96	1107.51
CEP68	719.4	660.88	693.676	647.608	676.326	659.864	588.963	478.285	602.737	616.889	546.41	469.607	422.267	557.512	451.092	428.201	520.337	475.975	519.44	480.76	559.842	497.663	653.134	725.94
MAP4K3	555.649	467.158	511.222	592.203	486.081	271.245	244.367	304.733	598.362	377.579	553.881	626.847	395.199	333.295	376.262	375.186	625.204	280.918	542.103	549.622	353.376	348.997	348.692	439.544
ZBTB32	1.8399	3.7076	2.64425	4.54143	0.910264	3.94538	4.77279	3.25918	1.0939	5.31801	5.33604	2.11059	0	3.63595	4.21582	8.15622	2.99618	0.933284	2.71958	3.82567	1.98526	2.10874	2.65501	6.05671
TYROBP	1.8399	0	2.64425	5.44972	1.82053	0	0	1.62959	1.0939	2.1272	2.13442	0	0	3.63595	2.10791	1.01953	0	39.1979	0.906527	0	0	0	1.77001	0.865244
LDAF1	243.786	220.602	222.999	209.814	215.733	196.282	221.458	215.106	215.498	188.258	192.097	243.774	219.795	212.097	249.787	237.55	191.756	197.856	195.81	187.458	222.349	208.765	230.986	247.46
GABRA3	0	0.926901	0.881418	0	0	0	0	0	0	0	0	0	0	0	0	0	0	0	0	0	0	0	0	0
BRCA1	132.473	142.743	136.62	169.85	157.476	108.498	106.911	84.7387	147.676	134.014	115.258	119.249	100.694	136.954	77.9926	100.933	113.855	111.994	106.064	116.045	65.5135	63.2622	69.9154	132.382
ERCC1	838.073	980.661	847.042	801.108	858.379	1290.14	1178.88	1309.38	875.118	1004.04	918.866	696.496	880.264	1028.97	846.325	843.149	771.018	1156.34	753.324	923.263	1012.48	1086	971.735	1029.64
CD22	0	1.8538	5.28851	3.63314	1.82053	0	3.81823	3.25918	3.28169	4.25441	2.13442	4.22119	0	0	1.05395	4.07811	2.99618	8.39955	4.53263	1.27522	0.992628	2.10874	1.77001	4.32622
SEMA3B	271.385	295.681	252.085	267.944	317.682	511.913	478.234	281.104	170.648	238.247	182.493	445.335	792.563	568.42	992.825	399.655	247.684	433.977	223.006	145.376	243.194	265.701	266.386	279.474
MBTPS2	476.534	366.126	457.456	525.898	418.721	245.6	300.686	299.845	494.442	329.717	442.891	529.759	399.53	319.963	357.29	376.205	420.464	297.717	417.002	524.117	367.272	314.202	338.957	391.956
PRICKLE3	191.349	219.675	161.299	167.125	163.847	216.996	229.094	217.55	168.46	201.021	155.812	132.967	161.328	201.189	179.172	205.944	131.832	243.587	183.118	209.137	214.408	266.756	286.742	196.41
LTF	1.8399	5.5614	9.6956	3.63314	1.82053	13.8088	5.72735	4.88877	7.65728	13.8268	4.26883	25.3271	25.9857	16.9677	24.2409	142.734	44.9427	92.3951	66.1764	20.4036	22.8304	21.0874	21.2401	3.46098
EXTL3	1576.79	1750.92	1665	1622.2	1795.04	2325.8	2085.71	2247.2	1618.97	2186.77	1499.43	1407.77	1592.7	2099.15	2112.12	1608.81	1371.25	2142.82	1598.21	1845.25	1933.64	2028.61	1985.95	1895.75
NR1H4	156.391	126.058	156.011	128.068	72.8211	57.208	71.5919	88.8127	88.6057	105.297	100.318	72.8155	74.7088	36.3595	60.0754	239.589	145.814	130.66	203.062	0	0	0	0	165.262
ELOVL5	1727.66	1473.77	1627.98	1887.42	1619.36	1170.79	1155.97	1343.6	2088.25	1540.1	1864.41	2354.37	1863.39	1565.88	2007.78	1631.24	1911.56	1188.07	2036.06	2342.59	1981.29	1766.07	2153.22	1374.01
ALOX5	8.27954	3.7076	3.52567	3.63314	7.28211	9.86344	10.5001	8.14795	5.46949	7.44522	4.26883	8.44238	23.8202	13.3318	11.5935	17.332	7.98982	19.599	16.3175	16.5779	18.8599	17.9243	18.5851	8.65244
KDM5D	514.251	469.939	408.096	396.013	362.285	439.909	397.096	466.878	385.052	415.868	371.388	261.714	236.036	299.36	242.409	234.491	324.587	317.316	324.537	540.695	525.1	516.642	516.843	401.473
CALCOCO1	1617.27	1899.22	1476.37	1412.39	1478.27	2107.82	2169.71	2039.43	1680.23	1812.38	1639.23	1726.47	1987.9	2020.37	2081.56	1981.96	1884.6	2337.88	1626.31	1869.48	2383.3	2185.71	2669.17	1624.06
UBR7	404.778	362.418	459.219	381.48	391.413	309.712	318.823	316.955	412.399	347.798	385.262	376.741	331.317	350.263	338.319	302.799	352.551	368.647	378.022	479.484	388.118	413.313	441.617	358.211
MAP4K5	1030.34	857.383	898.165	1068.14	797.391	466.541	460.097	546.728	1128.9	670.069	962.621	1175.6	741.674	645.986	751.469	755.469	1071.63	488.107	969.077	1060.99	750.427	654.764	725.704	737.188
EHD3	1587.83	1719.4	1428.78	1297.94	1477.36	1917.45	1707.71	1810.47	1247.04	1546.48	1343.61	934.993	971.214	1418.02	1129.84	1171.44	1105.59	2065.36	1074.23	1815.92	1723.2	1916.85	1718.68	1612.82
PSMC4	962.267	1164.19	1125.57	1115.38	1291.66	1637.33	1611.29	1701.29	1041.39	1432.67	1246.5	1046.85	1405.39	1630.12	1482.91	1376.36	1077.63	1748.04	1196.62	1286.7	1397.62	1744.98	1425.74	1193.17
MAN2B2	1611.75	1949.27	1702.9	1719.39	1805.96	2394.84	2130.57	2435.42	1631	2028.29	1668.05	1333.9	1342.59	2021.59	1970.89	1635.32	1519.06	2251.08	1647.16	1569.8	1907.83	1914.74	1937.28	1964.97
SLC7A14	5.51969	4.6345	9.6956	8.17458	4.55132	6.90441	4.77279	11.4071	3.28169	6.38161	7.47045	3.16589	0	1.21198	1.05395	3.05858	3.99491	2.79985	7.25221	7.65135	8.93365	8.43496	2.65501	12.9787
CLDN11	314.623	259.532	278.528	218.897	269.438	161.76	158.457	269.697	165.178	177.622	237.987	109.751	111.522	109.078	90.64	118.265	190.757	162.391	119.662	263.972	213.415	139.177	158.416	268.226
SLC25A39	1011.02	1141.01	1014.51	1039.08	1290.75	1985.51	1898.62	1614.11	987.789	1275.26	935.941	982.482	1258.14	1409.54	1420.73	1256.06	953.785	1791.9	1085.11	1072.46	1304.31	1435	1437.25	1269.31
MVP	2789.29	3521.3	3093.78	3042.76	3428.96	5423.91	4810.02	5118.54	3065.1	3777.92	3338.23	2680.46	3508.06	4376.47	3863.79	3721.27	2943.25	5106.93	3093.98	3241.62	4055.88	4799.49	4220.59	3339.84
NUB1	679.842	675.711	765.952	773.86	700.903	609.561	560.326	557.32	684.78	608.381	731.037	768.256	790.397	614.475	662.937	756.489	690.121	597.302	785.052	700.098	591.606	663.199	624.813	662.777
PGM3	1344.97	1200.34	1248.09	1324.28	1219.75	840.365	851.466	1101.6	1715.23	1173.15	1421.52	1633.6	1521.24	1169.56	1168.83	1356.99	1740.78	1026.61	1347.1	1355.56	1238.8	1152.43	1038.11	1030.51
RWDD2A	160.991	167.769	163.944	140.784	146.552	112.443	105.956	147.478	189.244	143.586	182.493	188.898	214.382	168.466	202.359	200.847	189.758	140.926	196.716	170.88	154.85	131.796	166.381	147.957
CLK1	1081.86	874.067	783.58	754.786	584.389	438.923	514.507	523.098	1070.93	536.056	791.868	876.952	683.206	493.277	465.848	746.294	1087.61	502.107	763.295	1018.9	968.805	856.149	909.785	623.841
POLR3B	264.025	268.801	221.236	276.119	201.168	161.76	171.821	202.884	288.789	254.201	249.727	236.387	213.299	203.613	186.55	227.354	242.691	177.324	251.108	272.898	253.12	192.95	180.541	228.425
ANGEL1	653.164	763.766	654.012	594.927	614.428	675.646	713.055	586.652	568.827	656.243	566.687	612.072	494.81	589.023	653.451	606.619	562.284	615.034	597.401	531.769	763.331	584.121	761.989	635.089
RNF14	664.203	643.269	711.304	666.682	598.043	402.428	463.915	444.878	696.813	561.582	672.341	736.597	561.94	444.797	515.383	590.306	677.137	401.312	605.56	693.722	594.584	554.599	592.068	618.65
DNASE1L1	341.301	418.959	349.041	412.362	426.914	481.336	530.735	640.429	438.653	497.766	449.295	350.359	399.53	526	447.93	437.377	397.494	558.104	342.667	432.301	511.203	488.174	581.448	424.835
DDX11	266.785	325.342	252.085	252.504	240.31	350.152	349.368	368.287	252.69	248.883	270.004	251.161	376.792	261.788	286.675	284.448	236.698	437.71	266.519	309.88	347.42	416.476	346.037	269.091
HEBP1	884.991	913.924	926.37	961.875	1132.37	1043.55	1061.47	963.088	820.423	891.299	850.565	1194.6	1353.42	1070.18	1307.96	890.047	863.9	978.081	1009.87	825.07	884.432	913.085	939.875	943.982
GPRC5A	297.143	330.904	312.903	1286.13	1615.72	1669.88	1749.71	477.47	428.808	275.473	415.144	4009.07	5403.94	3991.06	6668.37	1145.95	841.927	773.692	498.59	313.705	283.892	285.734	225.676	287.261
MAMLD1	172.95	183.526	146.315	188.924	183.873	213.05	204.276	191.477	228.625	224.42	201.702	229	324.821	334.507	315.132	213.081	224.714	232.388	226.632	155.577	184.629	216.146	257.536	164.396
CD6	0	0.926901	1.76284	0	0	0.986344	3.81823	0	0	0	3.20162	1.0553	0	1.21198	1.05395	1.01953	0	1.86657	1.81305	0	3.97051	1.05437	0	0
TACC3	264.945	320.708	307.615	326.983	409.619	608.574	589.917	511.691	294.258	413.741	351.111	231.11	343.227	455.705	303.539	263.038	291.629	558.104	322.723	230.816	279.921	292.061	235.411	368.594
UFL1	757.118	619.17	711.304	738.437	597.133	329.439	383.733	398.435	830.268	494.575	692.618	833.685	566.271	439.95	472.171	648.419	829.943	363.981	617.345	719.227	551.901	436.509	477.018	584.905
POLA2	59.7967	68.5906	74.0391	67.2132	74.6416	75.9485	74.4556	50.5173	44.8498	68.0705	46.9571	47.4884	48.7231	53.3272	65.3451	53.0154	56.9275	55.0637	43.5133	38.2567	48.6388	68.5341	43.3652	54.5104
ZC3H3	294.384	317.927	281.172	301.551	344.08	535.585	510.689	439.989	242.845	407.36	296.684	219.502	369.213	424.194	402.61	304.839	284.637	487.174	335.415	247.394	296.796	360.595	365.507	367.729
CAPN1	2347.71	2831.68	2525.26	2671.27	3073.05	4582.55	4198.15	3451.47	2104.66	2856.84	2399.08	2028.28	2773.97	3317.19	3426.4	2491.72	2020.43	3791.93	2230.06	2262.25	2594.73	2770.89	2637.31	2919.33
ACP3	61.6366	103.813	42.3081	65.3966	57.3466	65.0987	44.8643	138.515	95.1691	73.3886	97.1159	93.9215	47.6404	86.0507	46.374	45.8787	103.868	66.2631	57.1112	61.2108	74.4471	48.501	68.1454	45.8579
MDH1	1436.04	1464.5	1614.76	1520.47	1456.42	968.59	1106.33	1152.12	1420.97	1353.97	1312.67	1365.55	1382.65	1124.72	1210.99	1393.69	1428.18	1079.81	1556.51	1535.37	1355.93	1292.66	1252.28	1463.13
SLC30A9	863.832	697.956	832.94	923.727	791.019	420.183	475.37	430.212	961.536	577.536	735.306	1097.51	788.232	532.06	608.131	752.411	916.832	427.444	798.65	830.171	583.665	537.729	561.978	702.578
MTMR11	412.137	468.085	388.705	396.921	355.913	419.196	435.279	334.881	393.803	336.098	434.354	384.128	391.95	276.332	310.916	347.659	414.472	280.918	271.958	183.632	202.496	192.95	212.401	326.197
COX15	475.614	366.126	392.231	413.27	386.862	273.217	299.731	260.734	365.362	342.48	341.507	436.893	335.648	311.479	294.053	378.244	416.469	230.521	356.265	339.21	316.648	312.094	269.926	378.112
CCDC88C	820.594	985.295	918.437	834.715	906.623	1220.11	1071.97	1011.98	673.841	1035.95	870.842	574.082	551.113	951.406	858.972	568.896	595.242	904.352	842.163	548.347	735.537	604.154	852.26	1012.34
YAF2	206.069	126.985	158.655	160.767	131.988	78.9075	79.2284	79.0351	231.906	99.9786	164.35	246.94	142.921	89.6867	112.773	127.441	225.712	109.194	158.642	182.357	153.857	127.579	106.201	114.212
ZMYND11	1233.65	1061.3	1123.81	1151.71	1040.43	875.873	907.785	934.57	1212.04	1051.9	1121.64	1232.59	999.365	1043.52	1081.36	1013.41	1157.53	979.015	1161.26	1313.48	1002.55	1003.76	1075.28	1098.86
WAS	3.6798	8.34211	7.05134	4.54143	10.9232	8.8771	6.68191	12.2219	7.65728	7.44522	11.7393	3.16589	6.49642	4.84793	7.37768	9.17574	4.99364	9.33284	11.7848	3.82567	1.98526	0	7.08004	12.1134
DPEP1	26.6785	43.5643	32.6125	45.4143	53.7056	72.9895	84.0012	82.2943	56.8827	78.7066	49.0916	71.7602	159.162	103.018	121.205	107.05	64.9173	169.858	72.5221	140.275	106.211	145.503	110.626	28.5531
BID	534.49	612.681	593.194	650.333	678.146	751.594	689.191	709.687	620.24	622.207	567.755	696.496	791.48	807.18	832.624	683.083	645.178	729.828	666.297	482.035	548.923	553.545	492.063	640.281
MATR3	102.114	76.0059	67.8692	62.6718	54.6158	64.1124	50.5916	64.3688	101.732	46.7985	82.175	75.9814	48.7231	59.3871	45.32	40.7811	96.8766	52.2639	59.8308	80.3392	76.4324	64.3166	81.4204	62.2976
NPC1L1	345.901	474.573	397.519	350.598	380.49	615.479	472.506	437.545	125.798	297.809	271.071	288.096	381.123	367.231	545.948	509.763	373.524	439.577	461.422	0	1.98526	2.10874	0.885005	436.083
XYLT2	576.808	786.012	640.791	676.673	767.352	1033.69	1023.29	1088.57	668.371	885.981	728.903	654.284	877.016	1092	1068.71	872.715	676.139	1209.54	679.895	641.438	829.837	968.967	916.865	815.06
RGPD5	338.541	296.608	264.425	302.459	237.579	173.597	186.139	181.699	341.296	223.356	323.364	351.414	226.292	209.673	232.924	276.292	362.538	176.391	284.649	318.806	276.943	253.049	269.926	252.651
STMN4	0	0	0	0	0	0	0	0	0	0	0	1.0553	0	0	0	0	0	0	0	0	0	0	0	0
NUDCD3	1389.12	1746.28	1464.03	1518.65	1714.03	2079.21	1911.98	1922.92	1448.32	1891.08	1574.13	1371.89	1559.14	1931.9	1828.61	1509.92	1273.38	2000.96	1404.21	1460.13	1719.23	1756.58	1782.4	1820.47
ISL1	39.5578	37.076	44.9523	29.0652	41.8721	28.604	50.5916	39.1102	36.0986	26.5901	28.8146	22.1612	23.8202	24.2396	23.187	21.4101	17.9771	17.7324	22.6632	53.5594	39.7051	41.1205	47.7903	45.8579
CHDH	195.949	231.725	256.493	307.909	331.336	428.073	481.098	241.179	129.08	161.668	161.148	304.981	529.458	333.295	530.139	393.537	329.58	339.715	381.648	19.1284	11.9115	18.9787	14.1601	273.417
IL20RA	0	0	0	0.908286	0	0	0.954559	1.62959	0	0	2.13442	0	0	0	5.26977	0	0	2.79985	4.53263	0	0	4.21748	0.885005	0
CLCA1	0	1.8538	0	0	0	0	0	0	0	0	0	0	0	0	0	0	0	0	0	0	0	0	0	0
CLCA4	0	0	0	0	0	0	0	0	0	0	0	0	0	0	0	0	0	0	0	0	0	0	0	0
GLT8D1	1414.88	1511.77	1416.44	1535.91	1397.25	1195.45	1177.93	1269.45	1658.35	1343.33	1412.98	1553.4	1434.63	1165.93	1345.9	1359.03	1479.12	1259.93	1360.7	1571.08	1415.49	1448.71	1442.56	1439.77
ATP2C1	1849.1	1689.74	1757.55	1937.37	1827.81	1156.98	1267.65	1226.27	2051.06	1407.15	1845.2	2215.07	1914.28	1476.19	1751.67	1809.66	2064.37	1224.47	1716.05	1990.63	1609.05	1577.34	1496.54	1510.72
IGF1	33.1182	30.5877	37.901	44.506	35.5003	33.5357	40.0915	57.0357	30.6291	59.5617	34.1507	18.9954	55.2195	39.9954	44.2661	91.7574	36.9529	33.5982	69.8025	1.27522	1.98526	7.38059	0.885005	44.9927
SLC38A5	286.104	342.026	234.457	273.394	243.951	393.551	368.46	431.841	374.113	328.653	329.767	331.363	464.494	453.281	313.024	494.471	359.542	423.711	220.286	266.522	308.707	338.453	286.742	301.105
RALBP1	1205.13	1158.63	1346.81	1349.71	1419.1	1338.47	1294.38	1300.41	1179.22	1209.32	1176.06	1305.4	1289.54	1341.66	1443.92	1235.67	1171.51	1152.61	1164.89	1151.53	1067.08	1130.29	1120.42	1243.36
RUFY3	768.157	669.222	565.87	612.185	498.825	384.674	364.641	387.028	644.306	448.84	604.04	709.16	430.929	379.35	358.344	572.974	702.106	337.849	517.627	571.301	538.997	487.119	430.997	484.537
CNTN1	0.919949	2.7807	1.76284	9.99115	7.28211	0.986344	3.81823	4.07398	0	1.0636	0	6.33178	2.16547	10.9078	6.32372	2.03905	6.99109	1.86657	9.06527	2.55045	0	2.10874	0.885005	2.59573
SLC11A1	4.59974	10.1959	5.28851	7.26629	8.19237	11.8361	11.4547	5.70357	6.56338	13.8268	5.33604	3.16589	10.8274	7.27189	9.48558	8.15622	6.99109	11.1994	4.53263	2.55045	8.93365	6.32622	12.3901	8.65244
WWTR1	3972.34	3313.67	3827.12	3852.04	3391.64	2885.06	2917.13	2581.27	3649.24	2803.66	3288.07	3304.14	2264	2653.03	2911.02	2357.15	2971.22	2137.22	3233.58	3565.53	2876.64	2506.24	2755.02	3330.33
AGPS	764.478	578.386	766.833	806.558	718.198	401.442	429.551	411.472	796.357	512.656	658.467	819.966	558.692	511.456	533.301	645.361	751.043	428.377	722.502	652.915	446.683	410.15	437.192	617.784
ZNF285CP	0	0.926901	0	0	0	0	2.86368	0.814795	0	0	1.06721	0	0	0	1.05395	0	0	0	0	0	0	0	0	0
STEEP1	112.234	121.424	111.059	120.802	112.873	96.6617	107.865	112.442	150.958	109.551	151.544	141.41	127.763	103.018	115.935	111.128	146.813	111.994	134.166	191.284	147.902	136.014	149.566	127.191
ATP1A2	16.5591	10.1959	8.81418	9.08286	3.64106	4.93172	10.5001	3.25918	6.56338	0	8.53766	2.11059	9.74462	10.9078	14.7554	7.13669	7.98982	13.066	12.6914	0	2.97788	2.10874	3.54002	13.8439
TTC27	232.747	249.336	245.916	285.202	308.579	198.255	223.367	206.958	238.47	222.293	235.853	239.552	290.173	220.581	187.604	213.081	246.686	167.991	230.258	308.604	231.282	240.396	192.931	240.538
ZNF582	40.4778	43.5643	45.8337	46.3226	30.949	28.604	29.5913	40.7398	59.0705	20.2084	54.4276	52.7649	53.0541	36.3595	36.8884	35.6834	45.9415	51.3306	47.1394	58.6603	63.5282	50.6098	52.2153	46.7232
VSIG2	62.5565	50.9795	48.478	51.7723	57.3466	63.126	85.9103	78.2203	75.4789	59.5617	73.6373	90.7556	113.687	89.6867	135.96	114.187	96.8766	125.06	111.503	29.3302	56.5798	37.9573	38.0552	41.5317
PHLDB1	3645.76	4095.97	3428.72	3048.21	2906.47	4499.7	4083.6	4645.96	3301.38	3914.06	3524.99	2430.35	2611.56	3701.39	3003.77	2939.3	2976.21	4572.16	2830.18	3797.62	4510.5	4620.25	4235.63	3721.42
MARCO	21.1588	9.26901	22.0354	10.8994	18.2053	22.6859	21.0003	11.4071	14.2207	17.0176	11.7393	30.6036	54.1368	23.0277	57.9675	33.6444	7.98982	23.3321	9.97179	0	0	0	0	15.5744
CYP24A1	0.919949	3.7076	0	1.81657	0	2.95903	4.77279	10.5923	7.65728	8.50882	5.33604	7.38708	3.24821	1.21198	6.32372	4.07811	13.9822	7.46627	1.81305	6.37612	20.8452	6.32622	8.85005	0.865244
PRDM11	244.706	278.997	254.73	228.888	213.912	315.63	323.595	352.806	275.662	341.416	248.659	210.004	214.382	296.936	283.514	273.233	225.712	351.848	257.454	309.88	344.442	380.628	400.907	320.14
SYT13	11.9593	9.26901	13.2213	30.8817	19.1155	20.7132	21.9548	39.1102	22.9718	28.7173	58.6964	80.2026	108.274	70.295	109.611	71.3669	77.9008	56.9303	67.083	0	0	1.05437	0.885005	14.7092
SNAI2	2119.56	1619.3	1940	1840.19	1475.54	1242.79	1239.02	1280.86	1897.91	1374.17	1615.75	1437.31	1095.73	1278.64	1177.27	1333.54	1546.03	1274.87	1399.68	2202.31	1577.29	1683.83	1670.89	1729.62
CD74	248.386	294.754	298.801	245.237	280.361	401.442	377.051	523.098	187.056	386.088	270.004	180.456	326.986	256.94	305.647	490.392	284.637	461.975	429.694	31.8806	34.742	43.2292	31.8602	347.828
HGF	1647.63	1113.21	1251.61	6608.69	6155.2	5207.9	5004.75	895.46	2266.56	783.875	1064.01	7057.83	6440.11	5544.82	5256.07	1081.72	1587.98	1478.32	800.463	1988.08	1514.75	1268.41	1230.16	903.315
ZRANB1	315.542	258.605	300.563	309.726	304.938	245.6	253.913	262.364	325.981	291.427	335.103	455.888	422.267	322.387	393.125	324.21	403.486	320.116	330.882	357.063	338.486	285.734	300.902	319.275
NCDN	644.884	913.924	719.237	706.647	681.788	1210.24	1061.47	1298.78	801.827	1010.42	847.363	541.367	749.253	1010.79	872.674	872.715	743.053	1189	766.015	1071.19	1292.4	1324.29	1277.06	812.464
ADGRA2	3033.99	3752.09	3352.91	2813.87	3202.31	4738.4	4445.38	4593.81	2601.29	4309.72	3176.01	2142.25	2136.24	3595.95	3268.31	2778.21	2118.3	5422.38	2928.08	3482.64	3669.75	4211.16	5111.79	4038.96
CCT8L1P	0	1.8538	0	0.908286	0	0	0	0.814795	0	1.0636	0	0	0	0	0	1.01953	0	0	0	0	0	0	0	0
ZFP64	269.545	288.266	293.512	307.001	334.977	417.224	410.46	394.361	231.906	342.48	284.944	264.88	280.429	415.71	360.452	310.956	260.668	404.112	293.715	285.65	305.729	376.41	339.842	357.346
MNAT1	174.79	185.38	178.046	230.705	199.348	140.061	98.3195	124.664	176.117	130.823	163.283	218.447	160.245	140.59	159.147	167.202	206.737	111.061	170.427	235.917	140.953	136.014	111.511	202.467
SAMD4A	888.671	872.214	832.058	1130.82	1087.77	1137.25	1066.24	955.755	865.273	927.461	946.613	1417.26	1436.79	1485.89	1612.55	1080.7	1049.66	1052.74	1008.06	668.218	657.12	699.048	618.618	865.244
RUNX3	3.6798	2.7807	2.64425	4.54143	5.46158	1.97269	6.68191	8.14795	15.3146	5.31801	7.47045	12.6636	16.241	3.63595	12.6474	7.13669	1.99746	4.66642	2.71958	7.65135	4.96314	8.43496	8.85005	1.73049
MRE11	317.382	233.579	218.592	232.521	214.822	130.197	137.456	125.478	266.911	184.003	228.382	304.981	199.223	180.585	184.442	235.511	286.635	102.661	218.473	281.825	186.614	173.971	165.496	188.623
PLEKHB1	4.59974	8.34211	8.81418	2.72486	8.19237	2.95903	10.5001	8.14795	2.18779	4.25441	5.33604	2.11059	2.16547	1.21198	4.21582	6.11716	0	9.33284	4.53263	1.27522	2.97788	5.27185	0.885005	7.7872
SERPINB1	632.005	514.43	610.823	799.292	742.775	606.602	590.872	461.174	520.695	504.147	586.964	882.229	1034.01	692.042	966.476	847.227	666.151	585.169	740.632	371.09	375.213	410.15	430.112	637.685
CYP3A43	0	0	0	0	0	0	1.90912	0	0	0	0	0	0	0	0	0	0	0	0.906527	0	0	0	0	0
SLC7A9	41.3977	44.4912	46.7151	30.8817	28.2182	40.4401	27.6822	35.0362	16.4085	20.2084	26.6802	14.7742	27.0684	13.3318	24.2409	26.5077	17.9771	27.0652	26.2893	1.27522	4.96314	1.05437	1.77001	56.2409
SPAST	314.623	191.868	269.714	326.983	243.951	104.552	128.865	93.7014	288.789	134.014	228.382	285.986	153.749	113.926	147.554	189.632	259.669	117.594	243.856	251.219	178.673	158.156	169.036	190.354
NRXN3	21.1588	15.7573	7.93276	9.99115	17.295	16.7678	11.4547	78.2203	56.8827	30.8445	50.1588	119.249	95.2808	94.5346	122.259	37.7225	64.9173	70.9296	31.7284	72.6878	66.5061	72.7516	22.1251	4.32622
OSBPL5	957.667	1154.92	1033.02	865.597	940.302	1685.66	1589.34	1875.66	1084.05	1537.97	1223.02	907.556	1158.53	1535.58	1304.79	1372.28	1096.6	1724.71	1165.79	1356.84	1793.68	2044.42	2134.63	1169.81
AQR	831.634	693.322	823.244	718.454	679.057	505.008	507.825	512.506	849.958	605.19	803.608	764.035	579.264	587.811	530.139	576.033	766.024	487.174	726.128	822.52	578.702	552.49	554.898	664.508
CPS1	4022.94	3601.01	4019.27	1904.68	1619.36	1541.66	1423.25	2054.91	1431.91	1620.93	2495.13	1109.12	904.085	807.18	739.876	2501.92	2139.27	1650.05	3227.23	124.972	96.2849	127.579	101.776	3933.4
C8B	751.598	836.064	862.908	524.081	537.966	518.817	456.279	1157.01	666.183	1173.15	903.925	392.571	413.605	410.862	440.553	943.062	685.127	636.499	972.703	1.27522	0	0	0	881.684
FHL1	879.471	799.915	904.335	1010.92	1007.66	871.928	888.694	1150.49	964.817	1184.85	1225.15	1031.03	930.07	1136.84	1178.32	752.411	910.84	1077.01	1220.18	859.501	783.184	914.139	741.634	866.975
RTF2	967.786	1018.66	1099.13	1085.4	1207.92	1068.21	1073.88	1103.23	1090.62	1167.84	1050.13	1016.25	1144.45	1001.1	1138.27	1054.19	1003.72	1109.67	1096.9	1035.48	1034.32	1090.22	1130.15	1151.64
GABRA1	0	0	0	0	0	0.986344	0	0	0	0	0	0	0	0	0	0	0	0	0	0	0	0	0	0
NLRP2	27.5985	25.0263	21.154	20.8906	30.949	19.7269	39.1369	20.3699	18.5963	28.7173	18.1425	28.493	35.7303	37.5714	40.0502	25.4882	19.9746	17.7324	34.448	11.477	25.8083	12.6524	17.7001	23.3616
SLC45A4	95.6747	112.155	98.7188	97.1866	98.3085	144.993	131.729	249.327	253.784	178.685	197.433	141.41	138.59	191.493	115.935	140.695	134.828	210.922	115.129	280.549	316.648	249.886	324.797	128.056
RNF10	2131.52	2310.76	2287.28	2446.92	2593.34	2756.83	2634.58	2711.64	2270.93	2511.16	2337.19	2502.11	2980.77	2871.19	3265.15	2564.11	2090.34	2939.84	2579.97	2444.61	2459.73	2697.08	2545.27	2435.66
ZNF839	109.474	135.327	128.687	118.077	108.321	115.402	132.684	117.33	113.765	106.36	105.654	106.585	95.2808	145.438	142.284	108.07	100.872	112.927	125.101	94.3666	103.233	111.763	117.706	99.5031
ZDHHC6	553.809	496.819	458.337	534.072	472.427	294.917	380.869	297.4	534.916	403.105	522.932	575.137	449.335	351.475	399.449	464.904	547.303	363.047	518.533	510.09	415.911	420.694	469.053	446.466
GRAMD1B	325.662	361.491	293.512	334.249	358.644	448.787	441.006	378.88	397.085	419.059	352.179	409.455	360.551	510.244	538.57	394.557	400.49	452.643	433.32	434.852	451.646	492.391	473.478	327.928
RNH1	2043.21	2763.09	2503.23	2362.45	2617.01	4122.92	3959.51	4074.79	2316.87	3330.14	2555.96	1971.3	2518.44	3600.8	3004.82	2710.92	2131.29	4171.78	2318.9	2456.08	2889.54	3446.74	2955.92	2834.54
NDUFS1	1482.96	1236.49	1390	1362.43	1358.11	1042.57	1037.61	1078.79	1319.24	1214.63	1316.93	1289.57	1257.06	1111.39	1216.26	1318.25	1329.31	1095.67	1353.44	1564.7	1315.23	1234.67	1152.28	1364.49
RB1CC1	1204.21	876.848	1094.72	1187.13	988.546	470.486	545.053	527.987	1219.7	724.313	1031.99	1456.31	901.919	639.927	819.976	989.961	1225.44	545.038	1014.4	1191.06	881.454	837.17	911.555	840.152
ERP44	1066.22	996.418	1122.04	1148.07	1113.25	822.611	853.375	818.869	1190.16	916.825	1084.28	1135.5	1017.77	792.636	945.397	1077.64	1102.6	739.161	1145.85	1206.36	1019.43	973.184	1024.84	988.974
ALAS1	666.963	774.889	825.007	810.191	879.315	973.522	880.103	896.275	782.137	882.79	798.271	724.989	909.498	837.48	1012.85	933.887	801.978	966.882	804.089	757.483	843.734	1013.25	823.055	889.471
BIRC3	689.962	405.056	583.499	1488.68	1080.48	541.503	591.826	142.589	298.634	155.286	250.794	1983.96	2135.16	573.268	1460.78	1220.37	978.753	484.374	973.61	95.6419	32.7567	35.8486	38.0552	384.168
AKAP11	1503.2	1011.25	1169.64	1374.24	1042.25	572.08	578.462	752.871	1585.06	863.645	1223.02	1467.92	944.146	844.752	704.041	976.707	1510.08	595.435	1095.99	1378.52	1050.2	838.225	801.814	924.946
GLRX2	273.225	178.892	216.829	209.814	192.066	98.6344	99.2741	124.664	316.136	139.332	261.466	273.322	164.576	141.802	133.852	172.3	248.683	110.127	219.379	299.678	229.297	221.418	150.451	151.418
SNAPC1	150.872	120.497	144.553	208.906	217.553	124.279	149.866	100.22	188.15	126.569	136.603	247.995	246.864	143.014	264.542	144.773	165.789	88.6619	162.268	214.238	148.894	111.763	164.611	141.9
DERA	493.093	403.202	553.53	553.146	501.555	323.521	366.55	307.178	486.784	349.925	452.496	495.99	438.508	347.839	417.366	433.299	460.413	320.116	497.683	433.576	302.752	304.713	335.417	490.594
STRAP	1335.77	1247.61	1427.9	1623.11	1504.67	1283.23	1250.47	1555.44	1974.48	1530.52	1752.36	1843.6	1641.43	1610.72	1541.93	1640.42	1768.75	1608.05	1691.58	1766.19	1526.66	1525.67	1485.04	1302.19
ABCC2	1356.92	1189.21	1170.52	947.343	831.981	975.494	911.603	576.06	532.728	539.246	753.449	448.501	525.127	409.65	419.474	832.953	785	639.299	804.996	33.1558	47.6461	34.7942	50.4453	1189.71
DEF6	20.2389	35.2222	14.1027	19.074	17.295	27.6176	38.1823	31.777	12.0329	13.8268	21.3442	14.7742	14.0756	14.5438	5.26977	18.3515	16.9784	13.9993	9.06527	29.3302	24.8157	14.7612	23.8951	20.7659
PLEKHO1	609.006	646.05	670.759	726.629	791.019	958.726	945.013	1003.01	830.268	1177.41	849.497	743.985	749.253	1066.54	929.587	819.7	730.07	1294.46	832.191	1069.91	1171.3	1413.91	1427.51	764.876
GCLM	378.099	281.778	393.994	501.374	405.067	283.081	294.959	209.402	414.587	253.137	332.969	560.363	470.99	282.392	379.423	310.956	419.466	218.388	365.33	308.604	248.157	228.798	236.296	310.623
UBR2	935.588	768.401	760.664	830.174	663.582	477.391	446.733	474.211	779.949	624.335	707.559	828.408	610.663	572.056	585.998	662.692	822.952	434.91	654.512	747.282	622.378	609.426	582.333	686.139
EHD2	6034.86	7159.38	7159.76	7031.04	7654.41	11215.7	9706.91	9131.41	6083.16	7969.57	7154.56	5617.35	7330.12	9791.6	10204.4	6632.02	5874.52	8794.33	6845.18	5815.02	7537.02	7608.34	7819.9	7635.78
DEPDC1	48.7573	28.7339	34.3753	73.5712	70.0903	19.7269	29.5913	14.6663	67.8216	43.6077	76.839	80.2026	68.2124	31.5115	40.0502	41.8006	64.9173	12.1327	44.4198	22.954	25.8083	28.468	7.08004	36.3403
CCDC28A	129.713	151.085	142.79	141.693	122.886	119.348	131.729	99.405	166.272	118.06	133.401	147.742	147.252	109.078	102.234	142.734	146.813	99.8613	129.633	113.495	115.145	136.014	107.086	128.921
RRAGD	82.7954	67.6637	76.6833	118.077	104.68	69.0441	80.1829	21.9995	76.5728	64.8797	50.1588	201.562	203.554	82.4148	147.554	157.007	136.826	58.7969	112.409	52.2842	36.7272	39.0117	50.4453	57.9714
HSF2	114.074	96.3977	115.466	117.169	97.3982	66.085	65.8645	70.0724	132.362	99.9786	107.788	131.912	109.356	88.4747	92.7479	86.6598	141.819	59.7302	112.409	158.128	114.152	113.872	109.741	99.5031
PHF20	785.636	760.985	736.865	851.064	873.853	701.291	722.601	610.282	778.855	718.995	769.457	906.5	983.124	892.019	936.965	813.582	785	637.433	821.313	771.511	689.876	624.187	694.729	784.777
HSD17B6	309.103	322.561	315.548	145.326	140.181	153.87	153.684	233.846	141.113	172.304	258.264	108.696	107.191	151.498	60.0754	278.331	250.681	201.589	419.722	25.5045	50.624	47.4467	40.7102	349.559
NR1H3	367.06	470.866	431.895	348.782	304.938	512.899	481.098	429.397	313.949	409.487	316.961	263.824	339.979	330.871	373.1	382.323	341.565	499.307	246.575	547.071	661.09	734.896	741.634	442.14
TYMP	407.537	526.48	509.459	462.318	485.171	855.16	772.238	861.238	529.446	779.62	613.645	494.934	763.329	761.125	791.519	773.821	665.153	1071.41	636.382	447.604	752.412	979.51	1010.68	558.948
NCAPH2	308.183	386.518	335.82	256.137	344.99	533.612	505.916	505.173	274.568	405.232	353.246	268.046	391.95	387.834	349.913	343.581	286.635	544.104	320.004	348.136	426.83	494.5	420.377	359.076
TOMM34	591.527	712.787	654.893	741.162	750.968	925.191	876.285	811.536	633.367	645.607	628.585	555.086	676.71	664.166	659.775	579.091	522.335	711.162	625.503	694.997	743.478	783.397	654.019	767.472
SEC63	1593.35	1291.17	1407.62	1578.6	1349.92	611.533	712.101	669.762	1732.73	943.415	1449.27	1772.9	1252.73	864.143	954.882	1321.31	1577.99	698.096	1438.66	1698.6	1235.82	1044.88	1135.46	1100.59
KPNA6	1499.52	1339.37	1357.38	1392.4	1369.95	1256.6	1201.79	1249.9	1436.29	1370.98	1384.17	1518.57	1430.29	1402.26	1468.16	1453.85	1395.22	1252.47	1340.75	1488.19	1422.44	1383.33	1322.2	1331.61
VIM	30493.5	32204.2	33174.8	33661.1	34212.3	31142.8	30889.5	27531.1	32919.7	27497.3	31707.8	25651.1	25039.4	25586.2	23911.1	24108.8	27365.1	25425.4	24124.5	30271.3	27466	27277.6	25761.6	31077
RTEL1-TNFRSF6B	59.7967	51.9064	26.4425	43.5977	37.3208	72.9895	58.2281	59.48	49.2254	69.1341	56.562	33.7695	55.2195	36.3595	31.6186	44.8592	45.9415	59.7302	38.9806	63.7612	69.484	64.3166	68.1454	26.8226
FAS	745.159	667.368	677.81	760.236	563.453	366.92	413.324	453.841	721.972	454.158	701.156	822.077	634.483	478.733	510.114	600.501	678.136	418.111	678.988	905.41	693.847	605.209	619.503	570.196
RNASET2	223.548	238.213	207.133	189.832	241.22	309.712	273.958	299.845	194.714	221.229	227.315	229	387.619	310.267	314.078	268.136	224.714	308.917	237.51	188.733	227.312	237.233	159.301	244.864
CD44	4845.37	4771.68	4761.42	4816.64	4627.78	4187.03	4261.15	4504.19	5764.84	3876.83	4505.75	4981	5298.91	4115.89	4422.39	5423.88	5140.45	4270.71	3637.89	5406.95	5361.18	4915.48	4328.56	4460.33
KCNG1	32.1982	39.8567	46.7151	43.5977	56.4364	47.3445	44.8643	47.2581	61.2583	53.1801	49.0916	41.1566	66.0469	37.5714	49.5358	44.8592	44.9427	101.728	33.5415	57.3851	48.6388	74.8603	56.6403	51.0494
AGPAT4	298.983	319.781	269.714	279.752	250.323	304.78	262.504	281.919	386.146	327.59	299.885	388.349	369.213	426.618	369.938	389.459	385.509	397.579	290.995	386.393	483.41	378.519	476.133	237.077
SLAMF7	0.919949	0	0.881418	29.0652	40.9619	51.2899	42.0006	1.62959	1.0939	3.19081	3.20162	272.267	373.544	216.945	440.553	51.9959	36.9529	40.1312	30.8219	1.27522	0	0	0	0.865244
BTN3A1	493.093	473.646	469.796	410.545	432.375	405.387	409.506	401.694	462.719	474.367	446.093	386.239	474.238	422.982	380.477	482.236	409.478	515.173	432.413	498.613	474.476	548.273	517.728	498.381
MIPEP	168.351	204.845	207.133	223.438	223.015	178.528	200.457	171.922	195.808	170.176	227.315	174.124	205.72	174.525	199.197	193.71	161.794	204.389	196.716	218.063	199.518	231.962	178.771	197.276
PRKCH	941.108	796.208	956.338	1060.88	1046.8	928.15	897.285	721.908	814.954	976.387	791.868	768.256	650.724	833.844	919.048	652.497	715.089	580.502	971.797	688.621	730.574	681.123	918.635	998.492
INSRR	3.6798	4.6345	2.64425	1.81657	6.37185	3.94538	6.68191	13.0367	10.939	9.57242	18.1425	23.2165	24.9029	12.1198	15.8093	14.2734	16.9784	8.39955	5.43916	10.2018	25.8083	23.1962	26.5501	2.59573
IFNGR1	1603.47	1314.35	1565.4	1990.06	1816.89	1170.79	1156.92	1062.49	1757.89	1409.27	1610.42	2697.34	2243.43	1448.32	2040.45	2420.36	2091.34	1254.33	2129.43	1716.45	1321.19	1213.58	1400.08	1383.53
B4GALT7	434.216	542.237	483.898	517.723	554.351	898.559	777.965	886.497	572.108	741.331	569.889	495.99	632.318	785.364	729.336	675.946	527.328	874.487	565.673	503.714	616.422	666.362	616.848	582.309
SH2D2A	13.7992	11.1228	11.4584	5.44972	13.654	17.7542	22.9094	28.5178	30.6291	21.272	13.8737	26.3824	32.4821	21.8157	35.8344	34.6639	31.9593	40.1312	29.9154	34.4311	61.5429	52.7185	61.0653	12.1134
VRK2	190.429	145.523	179.809	198.915	181.142	122.307	130.775	108.368	201.277	139.332	164.35	183.622	172.155	135.742	154.931	149.87	181.768	89.5952	193.997	193.834	134.997	145.503	153.106	151.418
TNFRSF1B	901.55	1084.47	1137.03	982.766	1129.64	1471.63	1426.11	1076.34	785.418	1078.49	847.363	761.925	655.055	1146.54	973.853	963.453	757.036	1588.45	858.481	496.062	831.822	786.56	1148.74	1285.75
VEZT	892.35	748.936	878.774	947.343	965.79	607.588	628.1	571.986	854.334	609.444	879.379	985.648	828.293	716.281	745.145	810.524	911.838	606.634	928.283	816.144	606.496	585.176	583.218	795.16
POU2F2	448.015	607.12	460.981	377.847	403.247	465.554	404.733	475.026	390.521	346.734	387.396	275.433	265.27	374.502	362.56	291.585	342.564	480.641	337.228	534.319	536.019	606.263	427.457	545.104
BRD9	590.607	665.515	575.566	568.587	580.748	741.731	772.238	812.351	610.395	712.614	683.013	556.142	741.674	734.461	721.958	679.005	616.215	846.488	645.447	631.236	626.348	723.298	672.604	619.515
SNX1	1960.41	2061.43	1940.88	1811.12	1930.67	1896.74	1847.07	2071.21	1941.67	2001.7	1829.19	1715.91	1687.99	1882.21	1841.26	1952.39	1801.7	1990.69	2017.02	2096.47	2011.06	1983.27	2203.66	2012.56
TBPL1	152.712	107.52	151.604	179.841	147.463	71.0168	68.7282	78.2203	194.714	114.869	175.022	160.405	119.101	103.018	112.773	135.597	171.781	69.9963	142.325	145.376	139.961	104.383	129.211	105.56
BMAL2	283.344	204.845	251.204	329.708	314.041	204.173	206.185	140.145	222.061	157.413	182.493	319.755	313.993	197.553	291.945	206.964	252.678	150.259	248.388	145.376	122.093	92.7846	97.3505	213.715
BCLAF1	1466.4	1183.65	1278.94	1457.8	1124.18	575.039	668.191	725.168	1682.41	956.178	1482.35	1553.4	1043.76	819.3	872.674	1106.19	1574.99	701.829	1380.64	1680.75	1269.57	989	1063.78	1017.53
SLC39A9	1479.28	1271.71	1416.44	1386.95	1389.06	1051.44	1187.47	1202.64	1532.55	1389.06	1412.98	1470.03	1342.59	1243.49	1251.04	1445.69	1413.2	1109.67	1473.11	1432.08	1305.31	1286.33	1360.25	1373.14
ANK1	168.351	215.041	155.13	142.601	162.937	244.613	152.729	231.402	160.803	146.777	156.88	99.1979	67.1296	150.286	110.665	84.6207	88.8868	195.056	126.914	179.807	187.607	154.992	215.056	208.524
IBSP	0	0	0	0	0	0	0	0.814795	0	0	0	0	0	0	1.05395	0	0	0	0	0	0	0	0.885005	0
TFB1M	122.353	147.377	148.96	140.784	136.54	96.6617	152.729	140.145	148.77	114.869	132.334	143.52	175.403	140.59	130.69	143.753	165.789	126.927	181.305	140.275	104.226	117.035	96.4655	103.829
RABEP1	1006.42	903.728	1068.28	1128.09	926.649	705.236	709.237	726.797	1068.74	834.928	904.992	1094.34	844.534	818.088	811.544	799.309	989.739	670.098	940.975	1236.97	912.225	836.116	847.835	912.833
HMGB3	302.663	305.877	360.5	335.158	365.926	267.299	301.641	310.437	463.812	450.967	425.816	413.677	489.397	382.986	448.984	551.564	445.433	355.581	475.926	197.66	178.673	178.189	181.426	340.041
NUP160	775.517	755.424	721	718.454	659.031	542.489	542.189	581.764	730.723	705.168	690.483	686.999	559.775	603.567	574.405	651.478	619.211	578.636	663.577	896.483	818.918	709.591	715.969	692.195
BAK1	227.227	314.219	282.054	283.385	330.426	376.783	367.505	378.065	240.657	325.462	280.676	304.981	374.627	395.106	403.664	352.756	279.644	455.442	317.284	309.88	353.376	344.779	364.622	322.736
MUSK	3.6798	4.6345	4.40709	3.63314	3.64106	1.97269	0	11.4071	6.56338	1.0636	7.47045	1.0553	2.16547	8.48387	3.16186	2.03905	1.99746	5.5997	1.81305	3.82567	6.9484	7.38059	1.77001	5.19147
IKZF2	62.5565	34.2953	51.1222	77.2043	40.9619	30.5767	29.5913	50.5173	113.765	46.7985	69.3685	110.806	73.626	67.871	56.9135	86.6598	123.842	21.4655	78.8678	81.6144	62.5356	43.2292	42.4802	37.2055
GRN	5790.16	7607.07	6630.91	6209.95	6842.45	10921.8	9872.04	10051.3	6080.98	8782.16	6679.65	4867.03	5468.9	8248.75	8123.88	6587.16	5543.94	9980.53	6516.11	6340.42	8952.51	9748.71	10461.6	7762.11
FAM13B	580.488	454.181	557.056	550.421	430.555	304.78	255.822	391.102	649.775	373.324	585.897	581.469	422.267	357.535	377.315	394.557	550.299	340.649	529.412	647.814	518.152	462.869	469.938	414.452
ARHGAP31	1432.36	1412.6	1549.53	1510.48	1388.15	1661	1506.29	1372.11	1260.17	1556.05	1338.28	1099.62	1000.45	1527.1	1394.38	1087.84	1114.58	1460.59	1377.92	1319.86	1264.61	1251.54	1477.96	1612.82
CENPQ	56.1169	41.7105	60.8178	44.506	40.9619	13.8088	18.1366	17.9255	60.1644	27.6537	48.0244	72.8155	63.8814	25.4516	29.5107	27.5272	56.9275	19.599	49.859	49.7338	28.7862	22.1418	29.2052	44.1275
SARS1	2340.35	2510.05	2463.56	2394.24	2728.97	3308.2	3191.09	2933.26	2288.43	2812.16	2361.73	2464.12	3257.95	3245.69	3011.15	2696.65	2147.26	3056.5	2303.48	2466.28	2737.67	2994.41	2666.52	2792.14
RANBP3	695.481	802.696	755.375	707.555	750.968	1165.86	1010.88	1038.86	712.127	945.542	803.608	598.354	770.908	929.59	825.246	812.563	672.144	1120.87	806.809	839.098	967.812	1074.4	1003.6	915.429
ARID4A	578.648	479.208	539.428	530.439	441.478	252.504	285.413	257.475	530.54	357.37	478.109	554.031	391.95	332.083	309.862	419.026	571.272	219.322	446.918	468.007	389.11	363.758	360.197	420.509
EIPR1	240.107	296.608	255.611	254.32	314.041	402.428	344.596	381.324	219.873	311.635	259.332	261.714	265.27	340.567	331.995	262.018	208.734	402.245	279.21	204.036	253.12	278.354	230.986	333.119
PNPLA6	1201.45	1387.57	1244.56	1341.54	1469.17	2579.29	2087.62	2025.58	1158.44	1517.76	1308.4	993.035	1238.65	1752.53	1503.99	1225.47	1110.59	1990.69	1115.03	1179.58	1631.88	1661.69	1660.27	1421.6
IFT88	219.868	165.915	189.505	204.364	153.835	92.7163	97.365	65.1836	207.84	120.187	149.409	187.843	112.605	110.29	99.0717	159.046	172.78	92.3951	179.492	160.678	124.079	92.7846	96.4655	119.404
ALG1	207.908	241.921	238.864	219.805	210.271	309.712	285.413	365.843	227.531	315.89	259.332	205.783	232.788	283.604	226.6	203.905	193.753	297.717	285.556	294.577	253.12	323.692	318.602	261.304
ZCCHC8	311.863	317	316.429	308.817	272.169	270.258	233.867	251.772	300.822	271.219	284.944	350.359	313.993	261.788	262.435	285.468	316.597	236.121	291.902	306.054	303.744	307.876	273.467	256.112
ABCF2	255.746	300.316	268.832	272.486	303.118	406.374	311.186	395.176	289.883	365.879	318.028	272.267	322.655	333.295	353.075	293.624	264.663	393.846	267.425	336.659	364.294	408.041	340.727	305.431
CHPF2	2746.97	3294.2	2791.45	2678.54	3057.58	4258.05	3742.82	4780.4	3233.56	4097	3151.46	2542.21	2959.12	3943.79	3464.35	3247.19	2978.21	4311.77	2941.68	3320.69	4018.16	4311.32	4002.88	3203.13
LRRC7	10.1194	10.1959	4.40709	3.63314	2.73079	2.95903	1.90912	5.70357	6.56338	5.31801	1.06721	21.1059	6.49642	3.63595	6.32372	5.09763	9.98728	6.53299	17.224	5.1009	5.95577	11.5981	3.54002	0
FUT8	467.334	418.959	509.459	489.566	468.786	330.425	336.959	446.508	533.822	531.801	534.671	472.773	395.199	424.194	461.632	532.193	501.361	576.769	495.87	665.667	663.076	613.644	676.144	469.828
UBA6	940.188	639.561	743.917	886.487	759.16	324.507	368.46	348.732	874.024	436.077	690.483	930.772	605.249	410.862	472.171	722.845	920.827	318.25	657.232	715.401	554.879	412.259	403.562	556.352
GAB2	539.09	501.453	558.819	520.448	575.287	775.266	634.781	677.91	562.263	666.879	550.679	486.492	603.084	716.281	705.095	551.564	489.377	677.564	551.168	510.09	558.85	477.63	635.434	560.678
ATP6V0A1	739.639	879.629	693.676	728.446	751.878	845.297	779.874	846.572	777.761	746.649	728.903	769.312	739.509	867.779	823.138	755.469	747.048	825.956	705.278	869.703	925.129	943.662	856.685	736.323
PIAS1	531.73	429.155	473.321	523.173	415.991	352.125	356.05	332.436	515.226	362.688	457.832	508.653	445.005	395.106	427.905	430.24	495.369	354.648	450.544	538.145	437.749	433.346	473.478	414.452
SLC4A7	814.155	487.55	541.191	728.446	486.991	267.299	264.413	333.251	749.32	422.25	675.543	779.865	358.386	376.926	349.913	439.416	704.103	287.451	535.757	549.622	390.103	308.931	360.197	405.8
APBA2	182.15	212.26	205.37	188.924	223.015	339.302	282.549	395.99	229.718	296.745	185.694	162.516	263.105	328.447	255.057	242.647	243.69	326.649	205.782	248.669	252.128	263.593	223.906	214.581
MAP2K3	850.033	898.167	966.034	924.635	1124.18	1465.71	1249.52	1348.49	755.883	1045.52	978.63	750.316	879.182	1167.14	1066.6	811.543	712.093	1185.27	960.012	730.704	817.926	830.844	800.929	1140.39
CLXN	14.7192	19.4649	9.6956	29.0652	10.0129	11.8361	17.1821	5.70357	22.9718	15.954	10.6721	16.8848	14.0756	9.69586	6.32372	17.332	21.972	12.1327	16.3175	20.4036	17.8673	10.5437	8.85005	19.9006
TMSB10	10708.2	13242.6	13380.8	14004.9	16510.4	21290.2	20647.1	19225.1	12877.4	18007.9	14930.2	14143.1	20999.7	22506.5	22605.2	17698	13533.8	21410.5	15740	11079.2	13679.4	16049.6	14474.3	17186.3
ASTE1	123.273	105.667	101.363	99.9115	104.68	84.8256	81.1375	94.5162	120.329	91.4698	108.855	109.751	108.274	88.4747	85.3703	97.8746	108.861	86.7954	131.446	147.926	112.167	109.655	122.131	109.021
RNF19A	1135.22	843.48	1030.38	974.591	902.071	610.547	625.236	680.354	1037.01	817.91	986.1	1103.84	819.631	730.825	840.001	908.398	1077.63	639.299	1058.82	811.043	655.135	516.642	652.249	818.521
PEX3	240.107	204.845	232.694	278.844	211.181	178.528	149.866	187.403	252.69	154.222	195.299	275.433	233.871	178.161	221.33	210.023	209.733	111.994	229.351	211.687	136.983	154.992	163.726	200.737
GABARAPL2	663.283	710.933	711.304	753.878	697.262	731.867	658.645	629.837	719.784	745.585	807.876	803.081	799.059	747.793	868.458	741.196	706.101	666.364	720.689	751.107	772.265	748.603	828.365	786.507
MYOC	0	0	0	0	0	1.97269	0	0	0	1.0636	0	0	0	0	0	0	0	0	0	0	0	0	0	0
SH3YL1	346.821	232.652	253.848	267.944	229.386	187.405	145.093	152.367	308.479	168.049	251.861	290.207	200.306	147.862	157.039	216.14	327.583	125.06	250.201	214.238	254.113	199.276	207.976	206.793
FAM136A	366.14	357.784	351.686	443.244	412.349	324.507	369.414	303.104	434.277	337.162	392.732	445.335	451.501	367.231	329.888	416.987	430.452	318.25	392.526	457.806	390.103	371.138	349.577	333.119
VCL	5642.05	6631.97	5634.02	6465.18	6300.85	6077.85	5728.31	6387.18	5587.63	6297.59	6950.72	4927.18	4638.44	6257.46	4993.63	4756.09	5567.91	6001.01	5720.18	5903.02	5212.29	5577.62	4900.27	5958.94
DEPDC1B	16.5591	12.0497	18.5098	26.3403	31.8592	18.7405	17.1821	12.2219	7.65728	12.7632	16.0081	14.7742	34.6476	21.8157	13.7014	11.2148	21.972	9.33284	16.3175	12.7522	4.96314	9.48933	3.54002	18.1701
DAPK2	113.154	126.985	125.161	94.4618	76.4622	127.238	100.229	131.997	90.7935	148.904	165.417	51.7096	68.2124	94.5346	79.0465	37.7225	92.8817	122.26	112.409	81.6144	76.4324	69.5885	91.1555	162.666
NSMAF	534.49	461.597	512.985	527.714	466.055	384.674	389.46	447.323	585.235	474.367	514.394	573.026	466.659	433.89	478.495	487.334	505.356	454.509	488.618	808.492	640.245	610.481	664.639	500.111
ADSS2	801.276	647.904	776.529	843.798	641.736	357.057	374.187	322.659	771.198	460.54	691.551	793.584	541.368	386.622	412.096	482.236	745.051	324.783	610.092	805.942	555.872	534.566	440.732	646.338
STAP1	0	0	1.76284	0	0	0	0	0	0	0	0	0	0	0	0	1.01953	0	0	1.81305	0	0	0	0	0
TIMP2	11985.1	13100.8	12971.8	11300.9	11645.9	11933.8	11358.3	15697	15356.1	15823.2	13876.9	11622	10937.8	13265.1	13183.9	13131.5	12823.7	15786.5	13350.4	22111.1	20059	20756.3	21493.2	12919.8
RFC1	1164.66	1004.76	1130.86	1133.54	1070.47	722.99	734.056	662.428	1078.58	817.91	1099.22	1155.55	1049.17	836.268	873.728	1051.13	1121.57	696.23	1165.79	1017.63	898.328	802.376	806.239	986.379
TBC1D23	870.272	627.512	756.256	830.174	619.89	351.138	394.233	369.102	865.273	512.656	745.978	944.491	659.386	452.069	567.027	687.161	861.902	363.981	683.521	877.355	605.503	534.566	575.253	591.827
CUL3	1002.74	898.167	952.813	1076.32	956.687	701.291	701.601	743.093	1092.8	826.419	1030.92	1046.85	930.07	807.18	862.134	910.438	1043.67	701.829	1018.94	1089.04	922.151	871.964	975.275	902.45
MYOM2	10.1194	21.3187	26.4425	11.8077	20.9361	27.6176	16.2275	18.7403	17.5024	21.272	22.4114	14.7742	20.572	16.9677	26.3488	22.4296	11.9847	21.4655	19.9436	12.7522	12.9042	21.0874	24.7801	21.6311
OTC	122.353	108.447	117.229	69.938	59.1671	45.3718	42.9551	34.2214	14.2207	18.0812	35.2179	6.33178	11.9101	9.69586	4.21582	11.2148	24.9682	5.5997	34.448	1.27522	1.98526	0	0	117.673
CYP46A1	14.7192	13.9035	15.8655	11.8077	13.654	15.7815	9.54559	8.14795	6.56338	12.7632	6.40325	8.44238	10.8274	8.48387	7.37768	4.07811	14.9809	8.39955	11.7848	5.1009	2.97788	9.48933	4.42502	6.05671
ZZZ3	704.681	564.482	665.47	720.271	593.492	350.152	400.915	422.064	684.78	462.667	638.19	783.031	521.879	442.373	490.089	532.193	676.139	401.312	584.71	730.704	559.842	527.185	540.738	517.416
SLC18A1	0	0	0	0	0	0	0	0.814795	0	0	0	0	0	0	0	0	0	0	0	0	0	0	0	0
USP2	9.19949	10.1959	14.1027	10.8994	10.9232	18.7405	14.3184	9.77754	6.56338	8.50882	9.60487	22.1612	16.241	20.6037	11.5935	12.2343	10.986	16.7991	12.6914	8.92657	8.93365	5.27185	22.1251	11.2482
CASR	0.919949	0	0	0	0	0	0	0	0	0	1.06721	0	0	0	1.05395	0	0	0	0	0	0	2.10874	0	0
TUBG2	420.417	446.766	364.907	310.634	365.016	522.762	532.644	589.097	452.873	446.713	388.464	401.013	465.576	477.521	430.013	426.162	449.427	530.105	336.321	475.659	626.348	584.121	584.103	417.913
RPL26L1	110.394	117.716	126.924	120.802	152.014	144.993	147.957	136.886	110.484	114.869	87.511	112.917	154.831	116.35	173.902	135.597	97.8753	117.594	132.353	126.247	117.13	115.981	115.051	149.687
FLT4	988.945	1268	1108.82	1049.98	1157.86	1859.26	1741.11	1903.36	1438.47	1892.15	1493.02	986.703	915.995	1501.65	1368.03	1112.3	1036.68	1778.84	1449.54	1173.21	1623.94	1410.75	1705.4	1244.22
NSUN2	1092.9	1072.42	1113.23	1157.16	1158.77	1190.52	1174.11	1176.56	1227.35	1110.4	1137.64	1155.55	1165.02	1145.32	1131.95	1120.46	1149.54	1054.61	1101.43	1249.72	1125.64	1167.19	1019.53	1101.46
FBXO42	464.574	476.427	477.728	463.226	489.722	540.517	562.235	465.248	434.277	482.875	419.413	493.879	541.368	613.263	615.509	499.568	421.463	519.839	500.403	478.209	441.719	494.5	488.523	423.97
MFAP3	1178.45	953.781	1217.24	1277.96	1150.57	742.717	779.874	676.28	1401.28	1140.18	1251.83	1456.31	961.47	894.443	1155.13	1094.97	1336.3	705.562	1330.78	1240.79	1216.96	867.747	1252.28	934.464
MRI1	424.096	490.33	371.958	386.022	358.644	597.724	575.599	523.098	463.812	402.042	364.985	372.52	451.501	469.037	414.204	399.655	431.45	514.239	392.526	378.742	507.233	461.814	470.823	412.722
METTL1	106.714	133.474	148.078	124.435	157.476	184.446	191.866	165.403	141.113	177.622	155.812	145.631	208.968	197.553	174.956	172.3	137.824	203.456	180.399	154.302	203.489	197.167	179.656	138.439
HOXC8	22.0788	32.4415	37.901	21.7989	27.3079	27.6176	22.9094	114.071	114.859	91.4698	98.1831	77.0367	79.0397	149.074	69.561	93.7965	92.8817	62.53	100.624	96.9171	136.983	129.688	94.6955	25.9573
AGA	263.105	254.898	272.358	259.77	253.053	194.31	217.639	215.106	231.906	230.802	214.509	201.562	151.583	163.618	189.712	173.32	214.726	197.856	245.669	205.311	177.68	167.645	220.366	249.19
PI4K2B	453.535	330.904	442.472	485.025	342.259	194.31	222.412	202.884	425.526	278.664	355.38	414.732	228.457	178.161	204.467	246.726	406.482	181.99	353.545	396.595	211.43	186.624	229.216	288.992
BOD1L1	1689.03	1585.93	1598.89	1596.77	1541.08	1258.57	1240.93	1338.71	1807.12	1579.45	1734.21	1735.96	1480.1	1571.94	1422.84	1650.61	1852.64	1279.53	1466.76	1684.57	1660.67	1610.02	1367.33	1463.99
MAT2B	762.638	631.219	733.34	740.253	655.39	472.459	576.553	497.025	735.099	586.045	711.828	766.146	582.512	558.724	607.077	623.95	669.148	544.104	687.147	731.979	590.614	597.828	622.158	629.898
TLL1	109.474	93.617	113.703	149.867	112.873	111.457	87.8194	102.664	180.493	166.986	164.35	240.608	206.803	183.009	187.604	155.988	211.73	85.8621	180.399	156.853	165.769	113.872	130.096	64.0281
EDC4	760.798	934.316	725.407	742.07	785.558	1279.29	1102.52	1143.97	732.911	912.571	868.707	585.69	868.354	967.162	916.94	818.68	731.069	1100.34	727.034	728.153	880.461	934.172	946.955	813.33
TRIO	2653.13	2827.05	2477.67	2821.14	2816.36	3390.06	3253.14	3358.59	2766.47	3151.45	2982.85	2890.46	3098.79	3871.07	3558.15	3103.44	2810.42	4232.44	2583.6	2657.57	2566.94	2932.2	2372.7	2800.8
VCAN	2709.25	2576.78	2322.54	2818.41	2513.24	1766.54	1662.84	3092.15	4712.51	4354.39	4817.38	3711.48	2267.25	2794.83	2786.65	4689.82	4697.02	4273.51	3121.17	5271.78	4255.4	4891.22	2841.75	2356.93
CLEC16A	538.17	592.29	572.04	616.726	670.864	801.898	771.283	709.687	487.878	675.387	540.007	603.63	749.253	822.936	899.023	590.306	490.375	764.359	561.14	508.815	547.931	584.121	601.803	634.224
MSR1	53.357	32.4415	46.7151	49.9557	36.4106	13.8088	16.2275	23.6291	59.0705	36.1625	56.562	39.046	12.9928	24.2396	15.8093	21.4101	50.9351	22.3988	50.7655	24.2293	31.7641	22.1418	43.3652	54.5104
CDH1	393.738	374.468	474.203	872.863	976.713	969.576	957.422	243.624	201.277	218.038	276.407	1499.58	2279.16	1477.41	2972.15	733.04	570.274	548.771	640.914	1.27522	0	1.05437	0	436.948
MTREX	930.068	780.45	847.042	942.801	886.597	416.237	514.507	491.321	972.475	598.808	797.204	940.27	682.124	472.673	567.027	745.274	838.931	433.044	744.258	951.318	769.287	631.568	618.618	783.046
DNAH5	58.8767	40.7836	49.3594	58.1303	61.8979	55.2353	49.637	67.628	72.1972	68.0705	51.226	80.2026	83.3707	56.9632	85.3703	100.933	101.87	79.3291	89.7461	16.5779	3.97051	4.21748	6.19503	43.2622
ZFYVE16	940.188	600.632	795.92	826.54	616.249	321.548	346.505	313.696	906.841	547.755	847.363	876.952	591.174	443.585	447.93	638.224	874.886	335.982	725.221	992.125	640.245	531.403	618.618	623.841
RIPOR1	1427.76	1685.11	1597.13	1771.16	1942.5	2777.54	2604.04	2138.02	1555.52	2074.02	1752.36	1958.63	2809.7	2741.5	3597.14	1871.85	1479.12	2476.93	1853.85	1744.51	2041.84	2205.74	2086.84	1789.33
C6	1009.18	916.705	1005.7	523.173	543.427	485.281	368.46	805.832	628.991	834.928	789.734	489.658	480.735	336.931	331.995	1259.12	890.865	621.567	1280.92	1.27522	1.98526	5.27185	1.77001	911.102
RAI14	3233.62	2889.15	3156.36	4077.3	3600.09	2711.46	2755.81	2963.41	3948.97	3004.68	3605.03	4090.33	3246.04	3151.15	3110.22	3204.37	3852.09	2816.65	3263.5	3459.68	2740.65	2561.07	2410.75	2805.99
SOX30	15.6391	15.7573	8.81418	20.8906	9.10264	13.8088	13.3638	4.88877	12.0329	15.954	16.0081	26.3824	23.8202	21.8157	38.9963	20.3905	9.98728	23.3321	8.15874	3.82567	1.98526	1.05437	3.54002	8.65244
PNKP	350.501	488.477	379.01	356.048	379.58	618.438	560.326	638.799	374.113	443.522	431.152	307.091	430.929	464.189	421.582	394.557	405.483	559.97	409.75	474.384	590.614	548.273	485.868	381.573
BEST2	0	0	0.881418	0.908286	0	1.97269	0	0.814795	0	0	1.06721	1.0553	2.16547	0	0	0	0	0	0.906527	0	0.992628	1.05437	0	0
PHLPP2	264.025	263.24	200.082	330.616	259.425	236.723	281.595	232.217	243.939	206.339	208.106	289.151	315.076	269.06	350.967	256.921	275.649	234.254	235.697	216.788	189.592	185.569	169.921	219.772
SPDL1	384.539	326.269	341.99	356.956	322.233	185.433	220.503	233.031	467.094	281.855	426.883	408.4	317.242	246.032	198.143	330.327	506.355	329.449	336.321	434.852	335.508	333.181	270.811	285.531
STAU2	368.9	233.579	335.82	387.838	392.324	203.187	198.548	152.367	345.672	262.71	338.305	459.054	370.296	279.968	322.51	258.96	276.648	225.855	358.985	346.861	220.363	239.342	208.861	301.97
SLC66A1	243.786	309.585	221.236	248.87	261.246	413.278	424.779	398.435	238.47	294.618	226.248	230.055	359.468	403.59	427.905	277.311	267.659	434.91	240.23	340.485	342.457	428.074	419.492	269.956
CTNS	355.1	398.567	398.401	341.516	422.362	524.735	471.552	545.098	334.733	482.875	397.001	373.575	394.116	534.484	537.516	426.162	388.505	520.772	416.096	474.384	537.012	567.251	651.364	408.395
RTN4R	38.6379	61.1754	56.4107	42.6895	65.539	105.539	97.365	48.0729	20.784	54.2437	37.3523	27.4377	92.0326	56.9632	83.2624	47.9178	31.9593	58.7969	29.9154	11.477	14.8894	22.1418	14.1601	64.8933
PHF23	760.798	830.503	812.667	718.454	825.609	1024.81	958.377	1029.9	758.071	957.242	838.825	716.547	878.099	979.282	967.53	942.043	867.894	1034.08	901.087	937.29	1075.02	1168.24	1069.97	950.904
CDH10	4.59974	5.5614	7.05134	6.358	6.37185	3.94538	8.59103	10.5923	7.65728	10.636	21.3442	4.22119	1.08274	3.63595	4.21582	3.05858	9.98728	4.66642	10.8783	7.65135	6.9484	5.27185	12.3901	1.73049
INPP4A	479.293	420.813	503.29	458.685	454.222	510.926	496.37	509.247	472.564	504.147	451.429	421.064	369.213	552.664	520.653	455.729	462.411	529.172	427.881	540.695	448.668	487.119	495.603	486.267
RAB27B	214.348	169.623	211.54	211.631	165.668	61.1533	66.8191	128.738	520.695	97.8514	200.635	227.944	178.651	96.9586	154.931	218.179	424.459	111.994	183.118	302.228	164.776	99.1108	71.6854	138.439
PSMA4	1103.02	944.512	1125.57	1218.92	1100.51	592.793	644.327	630.651	1205.47	875.345	1188.87	1109.12	1069.74	751.429	849.487	969.57	1070.64	635.566	1153.1	1299.45	945.975	960.532	877.04	928.407
MYO16	7.35959	9.26901	10.577	7.26629	13.654	11.8361	12.4093	17.1107	38.2864	22.3356	21.3442	30.6036	40.0612	55.7512	36.8884	31.6053	44.9427	22.3988	33.5415	6.37612	18.8599	13.7068	33.6302	11.2482
LSG1	683.522	665.515	740.391	676.673	716.378	616.465	666.282	664.058	716.503	725.377	718.231	621.57	625.821	664.166	624.995	660.653	654.167	600.101	678.082	756.208	705.759	718.026	723.049	733.727
PARP3	334.861	465.304	374.603	380.572	380.49	550.38	505.916	526.358	345.672	457.349	420.48	299.704	466.659	467.825	490.089	445.533	389.504	573.969	367.143	371.09	459.587	462.869	418.607	455.119
TNC	9596.91	11086.7	8683.73	10770.5	11458.4	14966.8	11181.7	12613.8	10392	12901.5	10089.4	9764.67	7208.86	17751.9	16117.1	8646.61	11000	15547.6	11473.9	8356.55	11678.3	12260.2	10833.3	11150.4
THAP3	141.672	151.085	148.96	150.776	156.565	202.201	218.594	193.921	105.014	205.275	145.14	122.414	158.079	168.466	209.737	154.968	132.831	209.056	140.512	165.779	194.555	259.375	228.331	195.545
RIPOR3	436.976	439.351	382.535	281.569	288.554	480.35	462.961	571.171	447.404	522.229	341.507	402.068	396.281	312.691	391.017	525.056	413.473	756.893	366.237	962.795	1061.12	1230.45	1351.4	384.168
TDP1	212.508	267.874	247.678	256.137	285.823	259.408	310.232	184.144	265.817	213.784	204.904	195.23	226.292	275.12	227.654	195.749	199.746	228.654	208.501	234.641	216.393	228.798	219.481	277.743
AIFM2	195.949	219.675	195.675	289.743	290.374	449.773	410.46	324.288	219.873	255.265	216.643	408.4	525.127	464.189	524.869	384.362	295.623	424.644	358.078	271.623	273.965	335.29	336.302	301.105
SLC19A4P	0	0	0	0	0	0.986344	0	0.814795	2.18779	1.0636	0	2.11059	1.08274	1.21198	1.05395	3.05858	0.998728	1.86657	3.62611	0	0.992628	2.10874	3.54002	0
SPATA7	134.313	95.4708	132.213	110.811	108.321	55.2353	94.5013	74.1464	122.517	80.8338	102.452	116.083	62.7987	73.9309	80.1005	114.187	101.87	51.3306	87.9331	121.146	73.4545	97.0021	87.6155	89.9854
MED17	99.3545	99.1784	82.8533	93.5535	76.4622	130.197	89.7285	92.8866	138.925	113.805	106.721	102.364	113.687	100.595	107.503	121.324	122.844	100.795	116.942	126.247	113.16	107.546	107.086	69.2195
RETSAT	1629.23	1884.39	1737.27	1686.69	1775.92	2207.44	2182.12	1949.8	1349.87	1629.44	1510.1	1542.84	1830.91	1872.51	2089.99	1562.93	1294.35	1826.44	1555.6	1211.46	1332.11	1390.71	1453.18	1960.64
CAPG	476.534	560.775	504.171	477.759	508.837	818.666	718.783	750.426	492.254	475.43	448.227	361.967	543.533	684.77	597.592	448.592	367.532	610.367	369.863	526.668	518.152	607.317	534.543	667.969
AP2S1	1243.77	1560.9	1508.99	1511.39	1831.45	2356.38	2330.08	2969.11	1877.13	2562.22	1875.08	1493.25	2008.48	2809.37	2219.63	2121.64	1736.79	2760.65	1812.15	1782.76	2248.3	2613.78	2648.82	1904.4
USH2A	9.19949	10.1959	16.7469	9.99115	9.10264	4.93172	3.81823	2.44439	3.28169	3.19081	2.13442	2.11059	5.41368	4.84793	2.10791	3.05858	2.99618	0	6.34569	0	1.98526	3.16311	2.65501	13.8439
ZPBP	0	0	0	0	0	0	0	0	0	0	0	0	0	0	0	0	0	0	0	0	0	0	0	0
TG	51.5171	51.9064	39.6638	39.9646	54.6158	72.9895	43.9097	76.5907	100.639	80.8338	51.226	73.8708	55.2195	104.23	73.7768	90.7379	70.9097	111.994	77.0548	116.045	124.079	143.394	129.211	65.7586
ADAM28	17.479	20.3918	14.9841	15.4409	7.28211	6.90441	8.59103	8.96275	21.8779	21.272	19.2097	39.046	20.572	20.6037	21.0791	22.4296	22.9707	13.9993	20.8501	16.5779	45.6609	23.1962	15.9301	9.51769
BARX2	0	0.926901	0	0	0	0	0	0	0	0	0	0	3.24821	1.21198	0	0	0	0.933284	0.906527	0	0	0	0	0
DCUN1D1	411.217	253.044	328.769	366.948	301.297	123.293	158.457	135.256	388.334	202.084	330.834	486.492	273.932	155.134	205.521	258.96	376.52	120.394	298.247	344.311	224.334	196.113	221.251	234.481
JADE2	735.959	772.108	726.288	637.617	658.121	910.396	873.421	910.941	627.897	762.603	668.072	583.579	626.904	872.627	734.606	654.536	611.221	889.419	616.438	881.18	905.277	996.38	924.83	719.018
ZIC2	0.919949	3.7076	1.76284	0.908286	4.55132	0	3.81823	0.814795	0	0	1.06721	4.22119	7.57915	2.42396	2.10791	6.11716	4.99364	1.86657	0.906527	1.27522	0	0	0	0.865244
LCP2	11.9593	18.538	12.3398	13.6243	8.19237	13.8088	10.5001	13.8515	22.9718	32.9717	39.4867	10.553	10.8274	15.7558	10.5395	14.2734	18.9758	52.2639	20.8501	14.0275	15.882	13.7068	32.7452	23.3616
TRIT1	213.428	206.699	201.845	207.998	228.476	171.624	199.503	174.366	263.629	178.685	232.651	231.11	234.954	241.184	223.438	243.667	220.719	197.856	225.725	211.687	220.363	185.569	196.471	190.354
ADRB1	5.51969	2.7807	2.64425	1.81657	1.82053	4.93172	2.86368	3.25918	2.18779	6.38161	1.06721	5.27649	1.08274	4.84793	4.21582	6.11716	2.99618	2.79985	1.81305	2.55045	5.95577	3.16311	7.96504	3.46098
GUCA2B	0.919949	2.7807	1.76284	1.81657	0.910264	3.94538	2.86368	1.62959	0	1.0636	0	0	0	0	3.16186	0	1.99746	0	1.81305	0	0	0	0	5.19147
CUL7	1124.18	1407.96	1225.17	1079.04	1217.02	1749.77	1688.61	1702.11	1250.32	1528.4	1251.83	987.758	1327.43	1614.36	1320.6	1429.38	1353.28	1981.36	1192.99	1133.67	1548.5	1525.67	1513.36	1306.52
CTNNA1	5647.57	5858.94	5958.38	6645.02	6920.74	7452.82	7055.14	6222.59	5284.62	6195.48	5695.69	5939.21	6550.55	6947.08	7300.74	5596.18	5166.42	6409.79	5688.45	5174.86	4985.97	5360.42	5317.99	6178.71
PHKA2	911.669	915.778	893.758	669.407	707.275	890.669	881.058	840.054	552.418	730.695	773.726	619.459	807.721	716.281	748.307	999.136	808.969	934.217	883.863	376.191	396.059	396.443	411.527	867.84
CNTLN	333.022	239.14	318.192	271.578	242.13	137.102	150.82	127.108	270.193	187.194	261.466	263.824	178.651	161.194	125.421	197.788	289.631	106.394	227.538	299.678	182.644	179.243	199.126	226.694
EPHA3	60.7166	37.076	55.5293	41.7812	42.7824	25.6449	38.1823	82.2943	97.3569	110.615	108.855	64.3731	42.2267	39.9954	45.32	54.0349	63.9186	46.6642	89.7461	118.596	60.5503	62.2079	85.8455	52.7799
HSPA5	11120.3	11663.2	12090.4	12661.5	12682.7	11425.8	11600.8	11622.2	11771.4	12483.5	12791.6	11805.6	18871	11093.3	11471.2	14013.4	11430.4	11845.2	12173.7	11381.4	10998.3	11390.4	10412.1	11799.3
DSG2	596.127	517.211	653.131	1010.01	798.301	655.919	751.238	549.172	832.456	528.61	764.121	1845.71	1930.52	1171.99	1846.53	1711.79	1360.27	937.95	1121.37	357.063	246.172	257.266	181.426	557.217
GEMIN8	223.548	240.994	226.524	249.779	236.669	245.6	251.049	293.326	200.183	263.773	210.24	242.718	251.195	243.608	233.978	256.921	226.711	326.649	245.669	237.192	207.459	241.451	235.411	236.212
OFD1	352.34	257.678	289.105	265.22	288.554	220.941	231.003	218.365	293.164	254.201	284.944	325.032	299.918	254.516	275.082	277.311	336.571	232.388	273.771	265.247	272.973	228.798	229.216	234.481
GPM6B	342.221	279.924	269.714	275.211	233.938	166.692	157.502	214.291	285.507	274.409	322.297	242.718	127.763	192.705	126.474	137.636	247.684	189.457	213.94	425.925	213.415	281.517	272.582	279.474
MAGEC2	0	0	0	0	0	0	0	0	0	0	0	0	0	0	0	0	0	0	0	0	0	0	0	0
PREX2	1023.9	700.737	870.841	829.265	730.032	575.039	475.37	480.729	883.869	700.914	877.245	826.298	385.454	608.415	459.524	513.842	616.215	340.649	782.332	548.347	517.159	370.084	581.448	793.429
WDR37	561.169	593.216	564.989	578.578	544.338	674.659	574.644	710.501	649.775	755.158	657.4	628.957	587.926	656.894	765.171	670.849	623.206	610.367	643.634	691.172	740.501	709.591	681.454	550.295
YTHDC2	644.884	488.477	560.582	604.01	478.799	322.534	331.232	318.585	541.479	395.66	519.73	581.469	407.109	364.807	401.556	464.904	615.216	345.315	503.122	446.329	384.147	336.344	325.682	460.31
CTPS2	278.745	221.529	225.643	269.761	273.989	175.569	224.321	192.292	226.437	204.212	220.912	294.428	283.677	206.037	261.381	205.944	267.659	217.455	271.051	238.467	222.349	244.614	248.686	235.346
ATP6V1H	516.091	465.304	552.649	623.084	536.145	431.032	462.961	398.435	621.334	499.893	559.217	580.413	544.616	511.456	615.509	528.115	563.282	474.108	577.457	615.934	503.262	527.185	563.748	495.785
POLR2B	1910.73	1643.39	1774.29	1818.39	1657.59	1288.17	1319.2	1397.37	1876.03	1517.76	1825.99	1855.21	1659.83	1348.94	1487.13	1682.22	1795.71	1263.67	1856.57	1970.22	1778.79	1575.23	1640.8	1687.23
ATOSA	771.837	544.091	641.672	545.88	464.235	345.22	328.368	387.842	662.902	485.003	607.241	612.072	372.461	372.079	433.175	463.885	666.151	393.846	663.577	623.585	622.378	471.304	501.798	520.877
ARAP2	47.8373	24.0994	36.1381	53.5889	51.885	24.6586	40.0915	6.51836	10.939	14.8904	27.7474	100.253	62.7987	44.8433	51.6437	47.9178	40.9478	27.9985	43.5133	1.27522	1.98526	0	1.77001	34.6098
TPR	2794.8	2612.01	2521.74	2693.98	2436.78	1904.63	1929.16	1990.54	2607.85	2379.28	2800.35	2487.34	2199.04	2170.66	2085.77	2402.01	2752.49	1891.77	2384.16	2530.05	2574.88	2256.35	2145.25	2466.81
CP	10495.7	8953.86	10869.6	7300.8	6102.41	4911.99	5154.62	8410.32	7205.5	9646.87	9861	6205.15	5723.34	4874.59	6185.66	11949.9	10876.1	6669.24	13487.3	15.3027	37.7199	39.0117	39.8252	9257.25
KATNIP	466.414	516.284	429.25	434.161	429.644	667.755	609.963	608.652	446.31	572.218	443.958	452.723	479.652	650.834	550.164	453.689	441.438	628.1	492.244	456.53	560.835	486.065	549.588	527.799
DTNBP1	219.868	278.07	276.765	242.512	240.31	301.821	305.459	324.288	266.911	439.268	329.767	185.732	225.209	295.724	244.517	205.944	185.763	329.449	339.947	173.431	210.437	195.059	253.111	333.119
XK	12.8793	4.6345	14.9841	16.3492	10.9232	4.93172	9.54559	6.51836	3.28169	5.31801	6.40325	5.27649	7.57915	2.42396	6.32372	6.11716	2.99618	4.66642	11.7848	1.27522	0	1.05437	0	10.3829
ANO2	105.794	107.52	109.296	111.719	112.873	114.416	111.683	102.664	79.8545	99.9786	92.8471	86.5344	56.3023	127.258	69.561	64.2302	55.9288	83.9955	96.0918	53.5594	77.425	61.1535	90.2705	129.787
FERRY3	302.663	280.851	297.919	332.433	279.451	131.184	147.957	161.329	340.202	226.547	313.759	278.598	202.472	203.613	162.309	243.667	342.564	149.325	310.032	363.439	273.965	230.907	233.641	231.02
SCML1	375.339	263.24	252.085	311.542	247.592	199.241	195.685	190.662	308.479	232.929	289.213	448.501	277.18	212.097	241.355	248.765	373.524	162.391	276.491	299.678	219.371	225.635	241.606	206.793
WWC3	1168.34	1204.04	1148.49	1274.33	1323.52	1547.57	1388.88	1371.3	1130	1392.26	1183.53	1248.42	1293.87	1636.18	1729.54	1141.87	1068.64	1468.06	1110.5	1276.5	1222.92	1368.57	1303.61	1275.37
ARHGAP6	216.188	215.041	228.287	187.107	145.642	149.924	163.23	205.328	201.277	253.137	233.719	115.027	149.418	164.83	153.877	143.753	195.751	183.857	168.614	378.742	248.157	278.354	262.846	227.559
FAM184B	4.59974	2.7807	7.93276	9.08286	5.46158	9.86344	7.63647	3.25918	2.18779	6.38161	6.40325	10.553	20.572	18.1797	26.3488	11.2148	4.99364	5.5997	6.34569	1.27522	7.94102	11.5981	7.96504	4.32622
MAP4	8289.66	8969.62	8233.32	9289.95	9962.84	10807.4	10065.8	9491.55	8342.06	9273.55	9535.5	8627.06	10260	11313.9	10796.7	8609.9	7909.92	9678.15	8462.43	7511.07	8180.25	7630.48	6928.7	9040.94
GOPC	1366.12	1054.81	1155.54	1170.78	1007.66	515.858	586.099	605.393	1543.49	728.568	1123.77	1369.78	873.768	621.747	633.426	938.984	1497.09	475.041	1026.19	1448.66	1005.53	871.964	864.65	858.322
ROS1	11.0394	5.5614	5.28851	9.08286	10.9232	4.93172	2.86368	35.0362	55.7888	28.7173	53.3604	50.6543	30.3166	35.1475	16.8633	74.4255	38.9504	23.3321	45.3263	31.8806	44.6683	22.1418	41.5952	8.65244
USP28	443.415	354.076	384.298	433.253	369.567	290.971	323.595	268.068	389.427	332.908	323.364	360.912	354.055	263	284.568	330.327	347.557	265.986	266.519	317.531	316.648	331.072	329.222	342.637
HDAC9	204.229	152.012	151.604	117.169	101.039	71.0168	63.0009	56.2209	146.582	77.643	97.1159	163.571	88.7844	71.5069	69.561	101.953	150.808	77.4625	98.8114	192.559	131.027	124.416	120.361	80.4677
TSPAN17	660.523	790.646	728.932	769.318	841.084	1006.07	991.786	922.348	646.493	874.281	639.257	751.372	975.545	904.139	1033.93	714.688	667.15	1034.08	835.818	716.676	715.685	739.114	802.699	824.578
NOP16	215.268	218.749	216.829	199.823	277.63	258.422	252.003	285.178	222.061	260.583	277.474	195.23	276.098	230.277	283.514	224.296	241.692	296.784	228.445	216.788	260.069	285.734	224.791	276.878
CC2D2A	426.856	405.982	421.318	425.986	314.951	311.685	310.232	343.844	444.122	339.289	405.539	293.373	246.864	375.714	251.895	293.624	373.524	352.781	351.732	488.411	404.992	419.639	407.987	397.147
RRM2B	1995.37	1312.49	1698.49	1786.6	1439.13	616.465	657.691	581.764	1707.57	837.055	1353.22	1783.45	1004.78	736.885	921.156	1119.44	1497.09	549.704	1326.25	1815.92	1207.04	947.879	1069.09	1151.64
ZNF800	359.7	242.848	319.073	346.965	249.412	210.091	194.73	223.254	379.582	258.455	324.431	448.501	282.594	225.429	261.381	282.409	391.501	201.589	339.947	364.714	265.032	249.886	245.146	256.112
TNFRSF17	0.919949	0	0.881418	0	0	0.986344	0	0.814795	0	0	0	0	0	0	0	2.03905	0	0	0	1.27522	0.992628	0	0	0
SNX29	713.88	657.173	698.964	652.15	628.992	713.127	699.691	884.867	695.719	888.108	691.551	527.649	515.382	761.125	669.261	610.697	602.233	745.694	664.484	798.291	820.903	845.605	809.779	729.401
LMO3	42.3177	29.6608	44.9523	26.3403	14.5642	19.7269	16.2275	76.5907	386.146	138.268	223.046	333.474	154.831	213.309	144.392	226.335	474.396	80.2624	264.706	136.449	154.85	131.796	263.731	39.8012
MRPS10	515.171	382.81	453.93	492.291	460.593	284.067	254.867	250.142	463.812	297.809	453.563	523.427	367.048	289.664	349.913	407.811	461.412	236.121	390.713	487.136	352.383	295.224	307.097	381.573
GUCA1A	0.919949	1.8538	0.881418	0.908286	0	0	0	0	0	0	2.13442	0	0	0	0	0	0.998728	0	1.81305	0	0	0	0.885005	0
RSF1	1413.04	1062.23	1292.16	1317.92	1223.39	748.635	774.147	722.723	1355.34	965.751	1283.85	1350.78	1015.61	898.079	881.105	1013.41	1370.25	698.096	1139.5	1239.52	1093.88	972.13	992.09	1057.33
VPS13D	1169.26	1101.16	956.338	1125.37	1154.21	945.904	831.421	985.902	1100.46	1251.86	1189.94	1197.76	999.365	1424.08	1217.32	1030.74	1297.35	1105.01	1084.21	958.969	984.687	996.38	931.91	1224.32
CELF2	319.222	263.24	315.548	288.835	288.554	223.9	220.503	199.625	325.981	298.872	234.786	393.626	291.256	266.636	327.78	306.878	285.636	192.256	302.78	441.228	316.648	287.843	406.217	222.368
FAM120A	3318.26	3057.85	3310.61	3538.68	3442.62	3534.07	3458.37	3413.18	3269.66	2975.96	3071.42	3043.48	3171.33	3411.73	3225.1	3073.87	3107.04	3509.15	3007.86	3385.72	3096.01	3067.16	2941.76	3242.07
R3HDM1	567.608	450.474	505.052	530.439	526.132	458.65	407.597	417.175	551.324	431.823	489.848	499.156	450.418	509.032	398.395	436.358	502.36	475.041	471.394	535.594	503.262	441.781	479.673	484.537
COL9A2	89.235	119.57	106.652	60.8552	69.18	96.6617	96.4104	116.516	125.798	149.968	105.654	52.7649	72.5433	83.6268	82.2084	74.4255	78.8995	131.593	87.9331	113.495	171.725	254.103	284.972	116.808
KITLG	1225.37	911.143	1132.62	1208.93	902.982	402.428	399.96	435.915	969.193	555.2	921	806.247	501.307	408.438	401.556	495.49	775.013	345.315	779.613	1155.35	579.695	490.282	585.873	817.656
ERCC8	206.989	156.646	151.604	153.5	140.181	76.9348	84.0012	93.7014	185.963	130.823	170.753	155.129	134.259	103.018	92.7479	129.48	188.76	66.2631	135.072	186.183	129.042	108.6	107.086	125.46
ADAMTS6	103.954	113.082	69.632	112.627	101.95	90.7436	88.7739	142.589	228.625	119.123	137.67	216.336	153.749	144.226	127.528	242.647	310.604	172.657	129.633	212.963	198.526	178.189	207.091	77.0067
H6PD	4199.57	4508.44	4397.39	4241.7	4432.07	5468.29	5194.71	6290.22	5118.35	5658.36	4646.62	4526.17	5066.12	5605.42	5790.42	6774.76	5563.91	7042.56	5644.03	3635.67	4116.43	4318.7	4034.74	4731.16
VAMP3	1947.53	1708.28	2105.71	2154.45	2132.75	1556.45	1582.66	1513.07	2112.32	1670.92	1935.92	2260.45	1946.76	1722.23	1931.9	1838.21	2032.41	1433.52	2095.89	1985.52	1760.92	1774.51	1737.26	1917.38
PER3	49.6772	60.2485	59.9364	44.506	49.1542	40.4401	58.2281	59.48	63.446	39.3533	68.3013	58.0413	47.6404	53.3272	54.8056	56.074	58.9249	60.6634	54.3916	70.1374	54.5945	54.8273	69.0304	58.8366
UTS2	0	0	0	0	0	0	0	0	0	0	0	0	1.08274	0	0	0	0	0	0	0	0	0	0	0
TNFRSF9	8.27954	7.41521	19.3912	5.44972	7.28211	3.94538	10.5001	7.33316	9.84508	8.50882	4.26883	2.11059	2.16547	6.05991	5.26977	4.07811	3.99491	7.46627	3.62611	3.82567	3.97051	2.10874	2.65501	11.2482
EPN3	1.8399	3.7076	2.64425	1.81657	3.64106	2.95903	3.81823	3.25918	4.37559	3.19081	6.40325	2.11059	1.08274	0	1.05395	0	2.99618	3.73313	3.62611	3.82567	2.97788	1.05437	2.65501	4.32622
LTBP1	4484.75	5119.27	4294.27	4387.02	4422.06	4493.78	4355.65	5964.3	8158.29	5810.46	6259.17	5143.52	5384.45	6189.59	4702.74	5726.68	7037.04	5217.06	4246.17	6312.36	7287.88	6471.73	5084.35	4314.11
RCN1	2609.9	2241.25	2579.91	2632.21	2338.47	1877.01	1768.8	2138.02	2903.2	2012.34	2521.81	2639.3	1725.88	1753.74	1607.28	1900.4	2614.67	1702.31	2081.39	2968.72	2484.55	2245.81	2291.28	1944.2
ELN	390.058	419.886	378.128	274.302	255.784	413.278	330.277	617.615	320.512	596.681	379.926	256.437	245.781	421.77	439.499	578.072	433.448	861.421	677.175	451.43	403.007	548.273	473.478	446.466
RFC2	198.709	243.775	274.121	244.329	294.015	286.04	357.959	284.363	252.69	348.862	246.525	226.889	276.098	261.788	272.974	274.253	223.715	335.982	274.678	223.164	264.039	273.082	276.122	310.623
ARID1B	1297.13	1355.13	1203.14	1196.21	1205.19	1561.38	1407.97	1498.41	1222.98	1489.04	1339.35	1090.12	1117.38	1639.81	1355.38	1239.74	1128.56	1617.38	1226.53	1312.21	1364.86	1368.57	1444.33	1315.17
CLPTM1L	1291.61	1491.38	1451.7	1725.74	1976.18	2486.57	2403.58	2003.58	1307.21	1734.74	1445	2017.73	2435.07	2502.74	2731.85	1649.59	1322.32	1994.43	1712.43	1287.98	1406.55	1568.9	1370.87	1602.43
NEDD4L	291.624	227.091	299.682	471.401	509.748	432.019	483.007	240.365	206.747	222.293	306.289	624.736	857.527	478.733	788.358	446.553	396.495	323.849	356.265	192.559	166.762	189.787	260.191	266.495
FOXP3	6.43964	6.4883	2.64425	5.44972	3.64106	3.94538	4.77279	4.07398	0	4.25441	3.20162	2.11059	2.16547	0	2.10791	4.07811	0.998728	4.66642	0	2.55045	0	0	2.65501	6.92195
PPP1R3F	93.8348	115.863	102.244	104.453	77.3724	157.815	124.093	141.774	96.263	104.233	75.7718	70.7049	89.8671	106.654	126.474	91.7574	75.9033	151.192	92.4657	85.4401	113.16	111.763	145.141	94.3116
HEXB	2722.13	2870.61	3010.04	2912.87	2811.8	2074.28	2217.44	2492.46	3334.2	2836.63	2797.15	2947.45	2403.67	2391.24	2725.52	2629.36	2831.39	2371.47	3154.71	4310.26	3917.9	3885.36	4296.7	2838
PTCD2	240.107	215.968	232.694	223.438	230.297	162.747	153.684	167.033	242.845	153.159	204.904	235.331	174.32	191.493	171.794	182.495	228.709	142.792	203.968	283.1	204.481	179.243	220.366	186.028
NEXMIF	0.919949	0	0	2.72486	0.910264	0	0.954559	0.814795	1.0939	0	3.20162	14.7742	6.49642	2.42396	4.21582	1.01953	11.9847	1.86657	2.71958	0	0	0	0	1.73049
JKAMP	542.77	547.798	577.329	623.993	549.799	319.575	359.869	387.842	666.183	528.61	563.486	761.925	618.242	424.194	521.707	608.658	709.097	364.914	652.699	660.566	538.004	557.762	507.108	522.608
DKK3	10150.7	12726.3	10887.3	10754.1	11743.3	11851.9	10708.2	13127.2	11362.3	13733.2	11555.7	8639.72	7025.87	10591.5	10109.5	8398.86	9333.11	12146.7	10548.3	8866.64	11822.2	10235.8	11733.4	12559
ARHGEF5	112.234	111.228	110.177	189.832	236.669	293.931	273.958	197.995	120.329	136.141	128.065	307.091	512.134	446.009	590.214	255.901	226.711	335.982	203.062	76.5135	91.3218	74.8603	82.3055	143.631
NFE2L3	166.511	122.351	176.284	247.054	262.156	172.61	180.412	107.553	153.146	130.823	195.299	388.349	372.461	214.521	418.42	215.12	219.72	171.724	193.09	198.935	103.233	97.0021	97.3505	147.957
MCUR1	261.265	257.678	275.884	336.974	311.31	298.862	306.413	300.659	333.639	275.473	268.936	349.303	370.296	319.963	334.103	265.077	326.584	286.518	352.639	397.87	287.862	319.474	310.637	328.793
LIMA1	2033.09	1952.98	1971.73	2090.87	1976.18	1517.98	1554.02	2103.8	2593.63	2325.03	2684.03	2314.27	2126.49	2322.16	1853.9	1844.32	2269.11	1510.05	2191.07	2681.8	2107.35	2122.45	1858.51	1919.11
LETMD1	573.128	620.097	566.752	525.898	527.043	428.073	437.188	444.878	631.179	520.102	497.319	557.197	509.969	458.129	469.009	545.447	629.198	491.84	482.272	589.154	587.636	561.979	578.793	488.863
SLC4A8	148.112	195.576	133.094	145.326	179.322	139.075	140.32	144.219	144.394	115.933	120.594	92.8662	88.7844	113.926	87.4782	101.953	124.841	81.1957	124.194	218.063	152.865	182.406	114.166	168.723
LAMC3	1889.58	2253.3	1962.04	1777.52	1765.91	2858.42	2821.68	5561.79	3478.59	4606.46	3533.53	2527.44	3223.31	3723.21	3091.25	3576.5	2664.61	4411.63	2919.02	5980.8	7158.83	9055.99	7001.27	2347.41
PTGER3	10.1194	11.1228	8.81418	8.17458	5.46158	3.94538	5.72735	1.62959	7.65728	6.38161	3.20162	6.33178	2.16547	2.42396	6.32372	5.09763	2.99618	0.933284	4.53263	5.1009	3.97051	0	6.19503	7.7872
TNIP3	2.75985	5.5614	3.52567	5.44972	0	0	0.954559	2.44439	3.28169	3.19081	1.06721	1.0553	0	1.21198	2.10791	6.11716	0	0	3.62611	5.1009	1.98526	4.21748	1.77001	0.865244
MAPK9	570.368	502.38	602.89	627.626	556.171	487.254	497.325	468.507	589.611	487.13	532.537	531.87	566.271	513.88	554.38	530.154	580.261	482.508	582.897	466.732	480.432	471.304	489.408	521.742
COL23A1	37.7179	17.6111	39.6638	29.0652	30.0387	39.4538	25.7731	48.0729	67.8216	73.3886	56.562	50.6543	75.7915	55.7512	64.2912	82.5817	54.93	69.9963	42.6068	59.9356	90.3292	107.546	119.476	34.6098
BCAR1	2220.76	2865.05	2514.68	2476.9	2854.59	4844.92	4325.1	4412.12	2390.17	3691.76	2797.15	2075.77	2825.94	4003.18	3434.84	2900.55	2217.18	4126.05	2640.71	2180.63	2811.12	3163.11	3054.15	3153.82
FHIP1B	522.531	677.564	517.392	468.676	467.876	661.837	645.282	613.541	517.413	606.253	532.537	512.874	582.512	552.664	624.995	599.482	578.263	769.026	543.009	502.439	589.621	554.599	633.663	486.267
HERPUD1	1189.49	1276.34	1284.23	1329.73	1345.37	1277.32	1197.97	1304.49	1329.09	1349.71	1374.56	1492.19	1752.95	1430.14	1808.58	1606.77	1366.26	1486.72	1427.78	1313.48	1351.96	1384.39	1273.52	1269.31
HOMER3	959.507	1192.92	1081.5	998.207	1275.28	1850.38	1701.02	1521.22	898.09	1584.77	1055.47	690.164	765.494	1443.47	1169.89	801.348	776.011	1503.52	1166.7	891.382	1202.07	1316.91	1340.78	1463.99
RAD51	72.676	62.1023	71.3948	73.5712	83.7443	84.8256	78.2738	76.5907	66.7277	60.6253	77.9062	55.9308	48.7231	82.4148	54.8056	58.113	45.9415	68.1297	63.4569	28.0549	30.7715	43.2292	38.0552	63.1628
POLQ	44.1575	60.2485	41.4266	65.3966	58.2569	41.4264	44.8643	39.925	49.2254	43.6077	58.6964	55.9308	50.8886	52.1152	33.7265	50.9763	53.9313	55.997	52.5785	25.5045	29.7788	15.8156	14.1601	38.936
PIK3CB	463.654	328.123	452.167	424.17	408.708	212.064	237.685	224.883	397.085	312.699	416.211	410.511	357.303	307.843	350.967	363.971	414.472	235.187	408.844	348.136	285.877	206.657	277.007	325.332
CYBA	478.373	744.301	594.957	486.841	639.915	932.095	840.012	1240.93	669.465	955.115	757.718	504.432	591.174	899.291	673.477	676.966	645.178	1224.47	590.149	844.199	1077.99	1131.34	941.645	644.607
THOC3	368.9	378.175	390.468	435.069	448.76	516.844	434.324	466.063	347.859	523.292	404.472	327.142	397.364	454.493	400.502	379.264	348.556	472.242	398.872	382.567	393.081	462.869	415.067	440.409
HEBP2	655.924	648.83	656.656	643.067	669.044	545.448	590.872	553.246	677.122	605.19	627.518	684.888	660.469	607.203	580.729	642.302	628.2	547.837	623.69	592.979	633.297	684.286	659.329	679.217
MPHOSPH9	310.023	215.041	256.493	257.045	246.681	133.156	165.139	153.181	254.878	169.113	257.197	274.377	168.907	157.558	162.309	222.257	270.655	189.457	256.547	243.568	199.518	164.482	159.301	225.829
PLEKHA5	505.052	393.006	480.373	455.96	415.991	294.917	295.913	310.437	389.427	386.088	360.716	454.833	355.137	313.903	317.24	379.264	429.453	341.582	436.039	568.75	416.904	428.074	408.872	390.225
PRSS8	123.273	157.573	107.533	195.282	216.643	285.053	306.413	140.96	64.5399	104.233	77.9062	284.93	476.404	328.447	653.451	317.073	171.781	275.319	183.118	1.27522	0	0	0	149.687
SIKE1	666.963	531.114	636.384	681.215	554.351	330.425	382.778	377.25	764.634	440.331	586.964	779.865	502.39	421.77	458.47	561.759	685.127	342.515	580.177	760.034	500.285	464.977	469.053	481.941
RRP12	385.459	486.623	381.654	435.069	434.196	735.813	708.282	678.724	432.089	523.292	458.899	413.677	577.098	626.595	524.869	501.607	396.495	664.498	436.946	488.411	517.159	584.121	477.903	472.423
FNIP2	681.682	566.336	695.439	748.428	605.325	548.407	492.552	558.949	623.521	671.133	633.921	766.146	606.332	576.903	735.66	729.981	612.22	469.442	653.606	692.447	470.506	471.304	640.744	623.841
MSMO1	2247.44	1989.13	2291.69	2473.26	2103.62	1098.79	1306.79	1080.42	1403.47	1228.46	1975.4	2611.86	2169.8	1333.18	2399.85	1443.65	1916.56	825.023	1726.03	740.906	497.307	491.337	363.737	2056.69
TTC17	1396.48	1306	1310.67	1282.5	1254.34	1010.02	1031.88	1061.68	1363	1175.28	1255.04	1403.55	1276.55	1087.15	1190.97	1287.66	1341.29	1113.41	1222	1360.66	1286.45	1116.58	1172.63	1220.86
ALX4	7.35959	8.34211	6.16992	2.72486	5.46158	3.94538	9.54559	8.14795	7.65728	6.38161	6.40325	5.27649	3.24821	2.42396	6.32372	1.01953	11.9847	5.5997	5.43916	6.37612	25.8083	13.7068	13.2751	9.51769
FSTL4	2.75985	4.6345	4.40709	1.81657	6.37185	0.986344	5.72735	4.88877	0	3.19081	3.20162	3.16589	2.16547	2.42396	0	3.05858	3.99491	0	0	0	0	0	0	9.51769
FOXN3	1036.78	811.965	943.117	907.378	821.058	807.816	842.875	950.866	1056.7	917.889	916.732	994.09	1008.03	822.936	979.123	986.902	910.84	968.748	872.079	1526.44	1198.1	1210.42	1383.26	888.606
METTL24	18.399	12.0497	18.5098	16.3492	8.19237	6.90441	10.5001	13.0367	6.56338	8.50882	7.47045	15.8295	11.9101	8.48387	17.9172	18.3515	5.99237	16.7991	7.25221	1.27522	3.97051	4.21748	4.42502	9.51769
AKR7A2	523.451	633.073	624.044	560.413	654.48	873.901	810.42	772.426	555.7	717.932	594.435	491.769	645.311	694.466	696.664	676.966	491.374	897.819	648.167	726.878	820.903	957.368	946.955	783.911
MRTO4	451.695	482.915	478.61	415.087	538.876	552.353	617.599	574.431	475.845	507.338	512.26	469.607	570.602	563.572	539.624	462.865	394.497	599.168	481.366	564.925	598.555	612.589	510.648	481.941
NNAT	22.0788	36.1491	22.0354	21.7989	22.7566	33.5357	42.0006	40.7398	19.6902	20.2084	25.613	53.8202	35.7303	21.8157	41.1042	24.4686	39.9491	16.7991	33.5415	22.954	33.7494	36.903	30.9752	23.3616
USE1	179.39	240.994	190.386	177.116	174.771	309.712	273.958	302.289	156.427	290.363	205.971	146.686	210.051	253.304	215.007	207.983	159.796	328.516	184.025	200.21	246.172	268.864	287.627	217.176
MCF2L2	34.9581	20.3918	24.6797	19.074	11.8334	16.7678	16.2275	17.9255	19.6902	19.1448	14.9409	21.1059	15.1583	13.3318	18.9712	34.6639	21.972	22.3988	20.8501	38.2567	20.8452	24.2505	15.0451	29.4183
NRIP2	41.3977	39.8567	36.1381	29.0652	40.9619	44.3855	42.0006	56.2209	38.2864	46.7985	42.6883	40.1013	32.4821	60.5991	27.4028	40.7811	54.93	42.931	38.0741	39.532	50.624	46.3923	42.4802	25.9573
LAMA3	173.87	205.772	171.876	155.317	192.976	168.665	153.684	211.847	146.582	206.339	214.509	226.889	211.134	273.908	307.755	165.163	187.761	172.657	176.773	141.55	169.739	145.503	164.611	192.949
AP5M1	607.166	446.766	547.36	592.203	506.107	299.849	293.049	319.4	626.803	420.123	556.015	618.404	429.846	298.148	384.693	444.514	585.254	266.919	539.383	635.062	447.675	338.453	410.642	456.849
ANAPC4	298.063	271.582	266.188	283.385	248.502	142.034	158.457	146.663	275.662	193.576	313.759	307.091	191.644	184.221	167.579	220.218	306.609	117.594	213.94	355.788	275.951	216.146	196.471	200.737
KCNQ1	0	1.8538	3.52567	0.908286	2.73079	0	3.81823	4.07398	0	2.1272	0	3.16589	5.41368	2.42396	11.5935	9.17574	6.99109	4.66642	5.43916	3.82567	0	0	0	0
TRAPPC3	705.601	735.032	778.292	757.511	832.891	805.843	843.83	798.499	729.63	814.719	834.557	830.519	944.146	963.526	1058.17	852.324	697.112	770.892	795.93	869.703	894.358	995.326	954.035	889.471
THRAP3	2302.63	2369.16	2386.88	2446.01	2495.94	2579.29	2538.17	2804.52	2775.22	2853.64	2923.08	2591.81	2709.01	2936.63	2731.85	2757.82	2603.68	2907.18	2643.43	2878.18	2877.63	2916.39	2879.81	2445.18
PHPT1	1069.9	1448.75	1285.11	1095.39	1328.99	2003.26	1880.48	1734.7	1069.83	1416.72	1172.86	1014.14	1481.18	1677.38	1661.03	1410.01	1147.54	1815.24	1149.48	1015.08	1279.5	1616.35	1436.36	1489.09
ENTPD2	81.8755	107.52	129.568	145.326	111.052	227.845	201.412	127.923	133.455	108.487	128.065	92.8662	168.907	157.558	186.55	164.144	131.832	150.259	81.5874	1.27522	2.97788	1.05437	4.42502	112.482
LY75	52.4371	37.076	49.3594	39.0563	51.885	20.7132	19.0912	16.2959	45.9437	44.6713	50.1588	25.3271	11.9101	20.6037	18.9712	41.8006	27.9644	14.9325	37.1676	42.0824	29.7788	31.6311	21.2401	34.6098
ARID4B	1114.98	910.216	963.39	1003.66	862.02	561.23	592.781	549.172	1189.07	704.105	827.086	1064.79	721.102	666.59	657.667	878.832	1045.67	534.772	872.079	900.309	949.945	767.582	802.699	770.933
OPN3	232.747	215.968	244.153	295.193	325.874	272.231	261.549	162.959	167.366	164.858	202.769	388.349	443.922	369.655	533.301	269.155	263.664	221.188	327.256	98.1923	105.219	65.371	100.891	213.715
SDCCAG8	390.978	367.053	358.737	366.948	384.131	296.89	319.777	307.178	427.714	391.406	408.741	369.354	320.49	327.235	298.269	392.518	394.497	326.649	336.321	447.604	423.852	437.564	385.862	433.487
PTPRN	526.211	698.883	558.819	512.273	553.44	838.392	874.376	410.657	504.287	369.07	376.724	434.782	475.321	453.281	241.355	643.321	369.529	358.381	194.903	323.907	506.24	689.558	587.643	579.714
HHAT	146.272	149.231	132.213	132.61	144.732	122.307	124.093	127.923	107.202	143.586	146.207	144.576	135.342	121.198	184.442	122.343	119.847	100.795	120.568	161.954	159.813	157.101	156.646	143.631
KIF1B	1334.85	1157.7	1302.74	1441.45	1309.87	1112.6	1066.24	889.756	1277.67	1026.38	1211.28	1414.1	1176.93	1124.72	1214.15	1205.08	1253.4	1053.68	1164.89	1217.84	1072.04	971.075	933.68	1194.04
FOXC1	92.9148	116.789	114.584	119.894	130.168	133.156	136.502	132.812	147.676	131.887	118.46	146.686	107.191	164.83	157.039	159.046	89.8855	116.66	137.792	186.183	134.005	179.243	172.576	93.4464
TBC1D22A	423.177	456.035	495.357	418.72	508.837	650.987	637.645	519.024	379.582	540.31	494.117	425.285	569.519	616.899	671.369	527.095	421.463	702.763	465.955	396.595	488.373	559.871	523.923	521.742
SYNE2	705.601	623.804	617.874	646.7	605.325	612.52	513.553	518.21	641.024	710.486	668.072	790.418	698.365	785.364	788.358	721.825	764.027	615.034	712.53	383.843	454.624	425.966	406.217	713.827
PLEKHH1	59.7967	48.1988	31.731	56.3137	42.7824	45.3718	33.4096	27.703	42.662	20.2084	34.1507	73.8708	89.8671	56.9632	101.18	75.445	52.9326	65.3299	52.5785	16.5779	16.8747	21.0874	16.8151	39.8012
ATP9A	540.01	539.456	558.819	704.83	659.941	749.621	693.01	520.654	602.737	621.144	496.252	740.819	690.786	644.774	756.739	642.302	538.314	711.162	601.027	431.026	458.594	468.141	617.733	574.522
SPO11	0	0	0	0	0	0	0	0	0	0	0	0	1.08274	0	0	0	0	0	0	0	0	0	0	0
CBLN4	0	0	0	0	0	0	0	0	0	0	0	0	1.08274	1.21198	0	0	0	0.933284	0	0	0	0	0	0.865244
CHRDL2	16.5591	18.538	17.6284	17.2574	15.4745	30.5767	21.9548	40.7398	22.9718	21.272	10.6721	22.1612	33.5648	16.9677	34.7805	42.8201	29.9618	52.2639	27.1958	3.82567	5.95577	13.7068	11.5051	32.8793
FAM168A	1402	1400.55	1303.62	1294.31	1369.95	1388.77	1319.2	1394.93	1437.38	1537.97	1305.2	1292.74	1215.91	1462.86	1310.06	1485.45	1395.22	1631.38	1305.4	1375.97	1361.89	1416.02	1511.59	1429.38
RELT	121.433	146.45	126.043	126.252	152.924	206.146	215.73	241.179	138.925	219.102	193.165	123.47	172.155	172.101	170.741	171.281	111.858	196.923	140.512	132.623	127.056	146.558	157.531	140.17
GALC	398.338	358.711	376.365	487.75	429.644	251.518	339.823	301.474	502.099	373.324	447.16	724.989	592.257	426.618	560.703	489.373	526.33	349.048	463.235	423.375	353.376	338.453	402.677	325.332
NOP58	588.767	534.822	579.973	652.15	604.415	332.398	399.005	375.621	676.029	452.031	633.921	590.966	599.836	455.705	497.466	528.115	576.266	339.715	601.934	705.199	538.997	531.403	471.708	511.359
SZRD1	1962.25	2132.8	2077.5	2146.28	2285.67	2839.68	2667.99	3057.93	2175.76	2890.87	2259.28	2069.44	2358.2	2619.09	2849.89	2402.01	1930.54	3267.43	2319.8	2396.15	2517.3	3118.83	2908.13	2439.12
KCNH2	4.59974	0.926901	2.64425	1.81657	4.55132	3.94538	5.72735	3.25918	3.28169	6.38161	7.47045	2.11059	3.24821	2.42396	6.32372	7.13669	4.99364	4.66642	3.62611	2.55045	2.97788	3.16311	7.08004	0.865244
CUL1	1015.62	992.711	1040.07	1096.3	1069.56	927.163	868.648	853.09	1011.86	937.034	931.672	991.979	956.056	888.383	971.745	989.961	931.813	876.353	1013.5	1036.76	909.247	1018.52	923.945	972.535
FAM114A2	478.373	420.813	480.373	488.658	426.003	288.012	296.868	316.141	493.348	374.388	436.488	465.386	338.896	404.802	325.672	377.225	398.492	293.051	459.609	405.521	360.324	341.616	365.507	415.317
CYFIP2	343.141	418.959	348.16	336.974	345.9	418.21	432.415	403.324	255.972	323.335	309.49	285.986	319.407	333.295	306.701	327.268	273.651	374.247	326.35	320.081	345.435	352.16	303.557	383.303
TAB2	1423.16	1122.48	1285.99	1450.53	1196.09	930.122	905.876	866.127	1310.49	864.709	1213.42	1579.78	1337.18	1044.73	1248.94	1086.82	1311.33	836.222	1209.31	1318.58	973.768	927.846	987.665	1066.85
GINM1	965.026	787.866	1024.21	1046.35	923.918	508.954	522.144	523.913	1278.77	756.221	1064.01	1197.76	819.631	608.415	782.034	884.949	1198.47	501.173	1113.21	1063.54	897.336	745.44	876.155	789.968
EIF2AK2	1391.88	1039.98	1288.63	1321.56	1015.85	584.902	661.509	676.28	1305.02	976.387	1099.22	1421.49	966.883	712.645	794.681	884.949	1305.34	527.305	1012.59	1365.77	1188.18	1235.72	1296.53	1048.68
USP36	900.63	1104.87	939.591	966.417	919.366	1306.91	1212.29	1235.23	1024.98	1154.01	1028.79	1053.19	1136.87	1261.67	1272.12	1097.01	962.774	1370.06	1005.34	1365.77	1381.74	1417.07	1331.05	1008.87
KMT2C	1517.92	1288.39	1257.78	1290.67	1220.66	1158.95	974.604	1117.08	1423.16	1365.67	1382.03	1326.51	1130.38	1511.34	1226.8	1226.49	1500.09	1182.47	1274.58	1537.92	1438.32	1207.25	1115.99	1377.47
MCOLN3	68.0762	82.4942	52.8851	48.1392	36.4106	25.6449	23.864	24.4439	50.3193	30.8445	69.3685	36.9354	21.6547	33.9355	22.133	34.6639	78.8995	18.6657	38.0741	145.376	83.3808	80.1322	90.2705	41.5317
CCDC85A	60.7166	67.6637	82.8533	79.9292	84.6545	123.293	105.001	154.811	80.9484	132.95	126.998	63.3178	87.7016	224.217	68.507	76.4645	80.8969	84.9288	108.783	52.2842	68.4913	67.4797	114.166	95.1769
PUM2	1650.39	1310.64	1439.36	1545.9	1465.52	1006.07	1032.83	978.569	1473.48	1135.93	1281.72	1562.9	1191.01	1144.11	1195.18	1277.47	1388.23	903.419	1371.57	1425.7	1205.05	1099.71	1038.11	1351.51
MRPL43	498.612	544.091	505.052	536.797	628.082	748.635	709.237	747.982	469.282	734.949	562.419	492.824	630.152	723.553	725.12	599.482	461.412	770.892	510.374	494.787	555.872	720.135	651.364	577.983
ITIH4	154.551	170.55	160.418	94.4618	99.2187	139.075	133.638	177.625	100.639	147.841	124.863	62.2625	113.687	98.1705	86.4242	113.167	116.851	111.061	110.596	2.55045	6.9484	4.21748	3.54002	144.496
ITIH1	2027.57	2658.35	2383.35	1453.26	1474.63	2545.75	2072.35	2863.19	1168.28	2209.1	1760.89	669.058	884.595	1116.24	1018.12	1677.12	1296.35	1433.52	1706.08	0	0	2.10874	0.885005	2658.9
HPF1	147.192	104.74	120.754	122.619	145.642	62.1397	66.8191	68.4428	130.174	92.5334	133.401	182.566	124.515	82.4148	57.9675	108.07	117.85	76.5293	116.942	170.88	98.2702	92.7846	82.3055	125.46
ZFR	1860.14	1579.44	1789.28	1834.74	1613.9	1456.83	1415.61	1482.11	2037.93	1524.14	1783.3	1925.92	1563.47	1594.97	1565.12	1603.72	1780.73	1518.45	1680.7	1939.62	1700.37	1468.74	1574.42	1592.91
ZNF280C	104.874	72.2983	75.8019	58.1303	62.8082	35.5084	41.046	51.3321	96.263	48.9257	78.9734	77.0367	45.4749	67.871	51.6437	83.6012	81.8957	64.3966	78.8678	90.541	79.4102	76.969	63.7204	61.4323
NPFFR2	0.919949	0	3.52567	0.908286	0.910264	0	0	0.814795	0	0	1.06721	3.16589	0	0	1.05395	2.03905	0	0	0.906527	0	0	2.10874	0.885005	0.865244
PHF21B	0	0	0	0	0	0	0	0	0	0	0	0	0	0	0	1.01953	0	0	0	0	3.97051	1.05437	0.885005	0
TRAF1	214.348	240.067	235.339	237.971	192.066	284.067	309.277	227.328	161.897	257.392	175.022	218.447	281.511	250.88	322.51	262.018	209.733	321.983	245.669	241.017	326.575	340.562	335.417	248.325
RC3H2	1276.89	1009.39	1097.37	1273.42	1086.85	713.127	690.146	770.796	1296.27	892.362	1082.15	1268.47	993.952	930.802	1082.41	1053.17	1287.36	772.759	1072.42	1257.37	937.041	839.279	895.625	997.627
IL17RB	80.9555	61.1754	71.3948	77.2043	85.5648	52.2762	63.0009	61.9244	47.0376	56.3709	45.8899	79.1473	112.605	55.7512	70.6149	92.7769	88.8868	55.997	90.6527	56.1099	54.5945	32.6855	38.0552	58.8366
TRAF3IP2	500.452	591.363	527.088	543.155	554.351	573.066	546.008	536.95	476.939	572.218	510.125	483.326	498.059	528.424	523.815	556.662	498.365	555.304	546.636	585.328	618.407	655.818	709.774	571.061
GYG2	104.874	95.4708	108.414	106.269	123.796	130.197	113.592	107.553	91.8874	120.187	73.6373	107.64	145.087	146.65	192.874	186.573	125.84	156.792	147.764	16.5779	31.7641	22.1418	51.3303	118.538
DCBLD2	2557.46	2466.48	2303.14	2734.85	2353.03	1701.44	1634.2	2194.24	3114.33	1543.29	3052.21	2795.48	2167.64	2016.74	2067.86	2279.66	2855.36	1897.37	2115.83	2658.84	1835.37	1748.15	1063.78	2092.16
SERPINB3	0.919949	0	0	0	0	2.95903	0	0	3.28169	0	0	3.16589	3.24821	2.42396	2.10791	2.03905	0.998728	0	0	0	0	1.05437	2.65501	0
SOAT1	801.276	678.491	693.676	694.839	672.685	372.838	419.051	477.47	833.55	666.879	735.306	795.694	485.066	500.549	537.516	616.814	788.995	378.913	646.353	999.776	807.007	709.591	795.619	612.593
PKP2	152.712	152.939	177.165	344.24	353.182	332.398	346.505	113.257	91.8874	115.933	160.081	459.054	589.008	346.627	623.941	327.268	246.686	243.587	280.117	8.92657	0.992628	5.27185	7.08004	175.645
MSH4	2.75985	2.7807	7.05134	1.81657	0.910264	2.95903	2.86368	3.25918	5.46949	3.19081	7.47045	5.27649	1.08274	2.42396	2.10791	6.11716	4.99364	2.79985	3.62611	8.92657	1.98526	6.32622	0.885005	3.46098
F7	204.229	257.678	273.24	132.61	123.796	237.709	210.957	291.697	113.765	160.604	178.224	75.9814	137.507	93.3226	99.0717	243.667	131.832	189.457	204.875	2.55045	6.9484	10.5437	12.3901	295.914
GDI2	3446.13	3290.5	3750.43	3769.39	3664.72	2375.12	2570.63	2533.2	3906.31	2951.5	3563.41	3437.1	3201.65	2576.67	2633.83	3175.83	3517.52	2337.88	3521.86	3889.44	3200.23	2935.37	2969.19	3281.87
PRDM1	540.01	493.111	524.444	497.741	432.375	390.592	419.051	383.768	478.033	440.331	436.488	359.856	299.918	260.576	282.46	351.737	391.501	278.119	368.05	555.998	453.631	420.694	451.352	487.998
ATG5	466.414	365.199	452.167	512.273	414.17	237.709	293.049	260.734	483.503	374.388	467.437	472.773	365.965	301.784	374.154	407.811	448.429	283.718	455.076	550.897	391.095	383.791	387.632	408.395
TMCC3	732.279	646.05	756.256	790.209	730.032	689.454	655.782	433.471	522.883	544.564	575.225	456.944	365.965	458.129	537.516	399.655	521.336	382.646	612.812	335.384	313.67	280.463	457.548	762.28
PITHD1	493.093	476.427	499.764	522.265	497.914	516.844	468.688	571.171	539.291	521.165	526.133	541.367	551.113	540.544	547.002	494.471	503.359	611.301	526.692	573.851	574.732	587.284	590.298	542.508
MTA3	569.448	527.406	581.736	558.596	520.671	501.063	515.462	465.248	613.676	514.784	477.042	526.593	503.472	441.161	611.293	517.92	550.299	442.376	536.664	540.695	521.13	549.327	595.608	490.594
USP13	198.709	172.404	183.335	181.657	176.591	107.511	114.547	118.96	178.305	145.714	177.157	156.184	94.198	96.9586	111.719	99.9136	150.808	96.1282	150.483	195.109	142.938	117.035	104.431	173.049
ATP11B	1052.42	804.55	912.267	1152.62	908.443	513.885	588.963	506.803	1063.27	692.405	895.387	1225.2	869.437	659.318	776.764	903.301	979.752	522.639	927.377	1067.36	753.405	677.96	714.199	752.763
LAMC2	825.194	691.468	771.241	1136.27	765.532	1056.37	1080.56	567.097	750.414	554.137	676.61	900.169	1386.98	759.913	964.368	1064.39	737.061	872.62	661.764	235.917	200.511	224.581	213.286	860.053
CDK14	578.648	409.69	497.12	520.448	415.991	252.504	259.64	354.436	667.277	485.003	529.335	594.132	433.094	391.47	454.254	513.842	669.148	515.173	521.253	660.566	441.719	422.803	383.207	410.126
SEC61A1	8416.61	9377.45	8479.24	8748.61	9230.07	10710.7	10214.7	11446.2	9188.74	10654.1	9102.22	7953.78	9601.7	10219.4	9928.25	9573.36	8575.08	11248.9	8548.55	9816.68	10408.7	10769.3	9814.7	9082.47
PPP1R12A	1276.89	995.491	1176.69	1220.74	1061.37	612.52	709.237	675.465	1294.08	808.338	1294.52	1311.73	808.804	792.636	785.196	969.57	1243.42	629.966	1099.62	1138.78	905.277	881.454	751.369	960.421
RASGRF1	0.919949	0.926901	1.76284	1.81657	2.73079	0.986344	1.90912	0.814795	2.18779	3.19081	2.13442	3.16589	2.16547	4.84793	1.05395	5.09763	1.99746	2.79985	4.53263	1.27522	1.98526	1.05437	0	0.865244
CAMK2B	23.9187	35.2222	21.154	19.074	17.295	24.6586	27.6822	22.8143	20.784	29.7809	36.2851	13.7189	18.4065	20.6037	7.37768	9.17574	12.9835	15.8658	14.5044	17.8531	11.9115	17.9243	7.96504	17.3049
CROCC	514.251	633.073	501.527	466.859	451.491	884.751	838.102	792.796	426.62	676.451	532.537	371.465	500.224	635.079	543.84	519.959	475.394	870.754	477.74	601.906	724.618	772.854	740.749	584.905
POLR3E	378.099	405.056	388.705	406.912	471.517	585.888	512.598	588.282	389.427	486.066	431.152	405.234	476.404	541.756	520.653	439.416	398.492	572.103	400.685	519.016	499.292	574.632	569.058	455.119
ATP2B4	4959.44	4463.03	4500.52	4449.69	4303.73	4078.53	3676.96	3713.02	4477.32	4171.45	4107.68	3782.19	2888.74	4223.76	3747.86	3736.57	4214.63	3444.75	3559.02	3222.49	3730.3	2953.29	3343.55	4721.64
ZC3H11A	9.19949	7.41521	13.2213	3.63314	4.55132	1.97269	2.86368	8.14795	6.56338	6.38161	11.7393	12.6636	10.8274	2.42396	1.05395	7.13669	15.9796	7.46627	5.43916	7.65135	1.98526	6.32622	10.6201	8.65244
RIOK2	385.459	323.488	390.468	423.261	363.195	172.61	210.957	228.143	481.315	289.3	374.59	457.999	368.13	255.728	317.24	355.815	396.495	201.589	383.461	445.053	357.346	325.8	312.407	307.162
YIPF1	293.464	329.05	319.955	310.634	327.695	273.217	297.822	306.363	351.141	339.289	353.246	347.193	334.565	319.963	358.344	371.108	296.622	363.047	375.302	308.604	356.353	347.942	321.257	328.793
NDC1	289.784	193.722	273.24	332.433	276.72	167.678	210.957	160.515	305.197	177.622	295.617	360.912	306.414	187.857	213.953	191.671	271.654	162.391	242.043	294.577	177.68	177.134	146.026	191.219
DGKG	22.0788	16.6842	19.3912	28.1569	27.3079	24.6586	12.4093	21.9995	17.5024	24.4629	25.613	27.4377	29.2339	20.6037	36.8884	32.6249	19.9746	17.7324	29.0089	3.82567	5.95577	11.5981	4.42502	13.8439
FLYWCH1	791.156	1041.84	756.256	739.345	873.853	1450.91	1304.88	1196.12	777.761	1022.12	867.64	736.597	907.333	1164.71	1115.08	984.863	770.019	1364.46	749.698	978.097	1311.26	1443.43	1308.92	898.124
UNKL	104.874	145.523	118.11	112.627	135.629	203.187	200.457	195.551	123.61	123.378	136.603	104.474	132.094	164.83	184.442	149.87	102.869	203.456	115.129	145.376	217.386	208.765	198.241	141.035
TBXAS1	31.2783	31.5146	37.901	16.3492	25.4874	32.5494	32.455	61.1096	53.601	45.7349	38.4195	34.8248	40.0612	31.5115	29.5107	37.7225	46.9402	52.2639	29.9154	40.8072	38.7125	43.2292	67.2604	20.7659
PARP12	461.814	463.45	445.997	534.072	547.979	616.465	671.055	410.657	308.479	479.685	373.523	547.699	666.965	631.443	756.739	369.069	343.562	407.845	454.17	274.173	306.722	456.542	442.502	492.324
ALDH18A1	1935.57	2146.7	2125.98	2093.6	2195.56	2349.47	2136.3	2472.09	2233.74	2342.05	2247.54	1767.62	2115.67	2171.87	1996.19	2253.15	2192.21	2350.94	2153	2207.41	2252.27	2386.04	1976.22	2103.41
TARBP1	574.968	535.749	494.475	465.951	411.439	353.111	369.414	373.991	484.597	381.833	448.227	433.727	337.814	382.986	274.028	323.19	523.333	337.849	446.011	402.971	415.911	319.474	305.327	406.665
GATB	213.428	256.751	267.951	214.356	262.156	263.354	285.413	242.809	193.62	268.028	231.584	199.451	230.623	249.668	243.463	225.315	197.748	280.918	255.641	211.687	191.577	241.451	231.871	252.651
MXD1	214.348	160.354	199.2	169.85	161.117	140.061	137.456	157.255	252.69	181.876	186.761	238.497	186.231	156.346	166.525	198.808	227.71	167.991	183.118	257.595	193.562	165.536	192.931	214.581
CDK17	945.707	702.591	927.251	919.186	752.788	505.994	520.234	523.098	974.663	682.833	945.546	963.486	602.001	558.724	590.214	706.532	895.859	451.709	822.22	1095.42	800.058	677.96	730.129	687.869
DNAJC25	188.59	139.035	177.165	209.814	144.732	112.443	110.729	103.479	266.911	149.968	177.157	270.156	177.569	122.41	129.636	185.554	235.7	115.727	186.744	232.091	151.872	159.21	149.566	148.822
SLC2A3	976.066	1054.81	1030.38	1619.47	1864.22	1425.27	1630.39	695.835	935.282	811.529	777.995	3017.09	3695.38	2327.01	3918.6	1576.19	1106.59	993.014	885.677	1090.32	1065.09	1184.06	1296.53	941.386
PSD	211.588	225.237	202.726	165.308	175.681	286.04	293.049	338.14	181.587	269.091	195.299	148.797	216.547	204.825	194.981	239.589	175.776	289.318	157.736	255.045	338.486	350.051	344.267	258.708
CTDP1	390.058	431.936	460.1	412.362	472.427	701.291	683.464	642.059	443.028	554.137	456.765	415.787	556.526	650.834	590.214	538.31	378.518	776.492	498.59	480.76	582.673	652.655	636.319	495.785
YBX3	2909.8	2751.97	3155.48	3107.25	3151.33	3663.28	3540.46	3245.33	3309.04	3138.69	3156.8	3714.65	3771.17	3431.12	3931.25	3412.36	3066.09	3134.9	3091.26	3796.34	3527.8	3741.96	4271.03	2868.28
STYK1	34.0381	23.1725	25.5611	29.9734	30.0387	26.6313	18.1366	20.3699	19.6902	22.3356	20.2769	22.1612	31.3993	27.8756	25.2949	17.332	12.9835	13.066	31.7284	7.65135	8.93365	9.48933	21.2401	22.4964
WNK1	4605.26	4258.18	4273.99	4575.95	4116.21	4000.61	3756.19	3635.62	4271.67	4140.6	4030.84	3884.55	3563.28	4315.87	4172.6	3990.43	4015.88	3968.32	3932.51	3645.87	3313.39	2957.51	2972.73	4463.8
RPS17P5	9.19949	11.1228	5.28851	11.8077	11.8334	15.7815	9.54559	8.14795	8.75118	8.50882	13.8737	8.44238	6.49642	9.69586	16.8633	8.15622	11.9847	16.7991	4.53263	17.8531	9.92628	13.7068	10.6201	10.3829
CCAR1	1390.96	1191.07	1324.77	1357.89	1183.34	872.914	798.966	945.162	1434.1	980.641	1236.89	1267.41	1023.19	987.765	919.048	1055.21	1370.25	892.219	1153.1	1444.83	1284.46	1119.74	1036.34	1053.87
OGFR	779.197	1003.83	819.719	787.484	835.622	1518.97	1405.11	1425.08	700.094	1094.45	845.229	722.879	1214.83	1130.78	1218.37	1065.41	838.931	1606.18	872.985	798.291	1047.22	1207.25	1317.77	1020.99
GNA15	2.75985	8.34211	3.52567	0.908286	2.73079	3.94538	2.86368	4.07398	1.0939	8.50882	7.47045	4.22119	8.66189	4.84793	5.26977	10.1953	9.98728	1.86657	3.62611	0	0.992628	4.21748	7.08004	7.7872
CREB3L3	221.708	184.453	238.864	144.418	178.412	266.313	185.184	393.546	162.991	404.169	219.845	121.359	137.507	100.595	107.503	567.876	181.768	369.58	349.013	0	3.97051	4.21748	0	236.212
PIGV	261.265	277.143	267.951	287.018	256.694	290.971	312.141	239.55	213.31	264.837	220.912	233.221	259.857	255.728	255.057	297.702	239.695	302.384	254.734	230.816	310.693	242.505	296.477	303.701
PTPRU	1575.87	1913.12	1718.76	1518.65	1711.3	2522.08	2554.4	2510.38	1650.69	2126.14	1715	1534.4	2005.23	2107.64	2362.96	2182.81	1484.11	2587.06	1542	2193.39	2354.51	2955.4	2712.54	1976.22
SNRNP40	325.662	335.538	345.516	335.158	375.029	428.073	407.597	420.434	283.319	423.314	361.783	308.147	325.904	367.231	324.618	319.112	311.603	414.378	337.228	377.467	370.25	443.89	408.872	376.381
RIMBP2	9.19949	4.6345	3.52567	6.358	7.28211	6.90441	3.81823	10.5923	7.65728	2.1272	2.13442	4.22119	1.08274	8.48387	3.16186	17.332	2.99618	3.73313	7.25221	1.27522	2.97788	6.32622	3.54002	7.7872
COL11A1	1249.29	1334.74	1206.66	1722.11	1769.55	1497.27	1432.79	2808.6	2729.27	3746.01	3793.92	2955.89	1918.61	3965.61	3375.81	2305.15	3531.5	2401.34	3675.06	1432.08	2297.93	1850.42	2701.03	1275.37
QSER1	924.549	718.348	834.703	880.129	689.07	417.224	394.233	356.88	818.235	473.303	695.82	831.574	579.264	433.89	505.898	590.306	748.047	357.448	659.951	807.217	595.577	459.706	457.548	687.869
MPC1	279.664	249.336	277.647	261.586	241.22	202.201	208.094	240.365	254.878	196.766	210.24	236.387	178.651	229.065	205.521	175.359	230.706	198.789	223.006	300.953	218.378	171.862	222.136	271.687
ACAA1	809.555	945.439	816.193	673.04	798.301	1157.97	1074.83	892.201	499.911	722.186	616.846	562.473	701.613	664.166	883.213	788.094	648.174	1016.35	832.191	441.228	540.982	573.578	620.388	971.669
BCAT1	1935.57	1496.02	1709.95	2264.36	1866.95	832.474	979.377	926.422	2580.5	1217.82	1964.73	2719.5	2088.6	1397.42	1719	1910.59	2419.92	801.691	1797.64	1967.67	1421.44	1101.82	1112.45	1280.56
HDAC7	1945.69	2315.4	2035.19	1969.16	2158.24	3315.1	3013.54	3066.89	1844.31	2650.5	2225.13	1769.73	2081.02	2634.85	2774.01	2101.24	1911.56	2953.84	2124.9	1810.82	2335.65	2583.21	2693.07	2310.2
LZTS1	194.109	241.921	247.678	212.539	194.796	246.586	231.958	499.469	342.39	581.79	433.286	173.069	160.245	313.903	228.708	193.71	218.721	657.965	292.808	257.595	296.796	325.8	315.947	284.665
PRDM6	16.5591	14.8304	11.4584	8.17458	9.10264	8.8771	5.72735	12.2219	17.5024	17.0176	12.8065	18.9954	7.57915	10.9078	15.8093	13.2538	18.9758	14.9325	10.8783	14.0275	17.8673	15.8156	8.85005	13.8439
WNT8A	0	0	0	0	0	0	0	0	0	0	0	0	0	0	0	0	0.998728	0	0	0	0	0	0	0
SPAG4	321.062	393.006	297.038	302.459	325.874	460.623	449.597	368.287	303.01	400.978	339.372	326.087	450.418	415.71	391.017	480.197	412.475	420.911	329.976	82.8896	200.511	172.917	273.467	321.006
NCKAP1	3241.9	2426.63	3080.56	3355.21	2876.43	1782.32	1875.71	2032.1	3467.65	2332.48	3424.67	3909.88	2966.7	2402.15	2693.91	2873.03	3412.65	1922.56	3153.81	3712.18	2774.4	2515.73	2600.14	2569.78
MRPS35	547.37	463.45	531.495	585.845	510.658	386.647	360.823	342.214	533.822	352.052	497.319	579.358	503.472	393.894	437.391	492.431	553.295	349.048	494.964	527.943	436.756	455.488	367.277	469.828
GUCY1B1	303.583	283.632	297.919	354.232	275.81	194.31	197.594	294.956	317.23	302.063	363.918	249.05	205.72	267.848	224.492	227.354	318.594	245.454	310.939	504.989	341.464	371.138	447.812	302.836
SFSWAP	717.56	887.971	737.747	676.673	663.582	790.062	834.284	904.423	691.343	781.748	785.465	720.768	721.102	801.12	726.174	726.923	746.05	876.353	706.184	831.446	989.65	976.347	923.06	746.706
TNK2	658.683	885.19	611.704	574.945	606.236	1058.35	967.922	833.535	478.033	682.833	574.158	486.492	516.465	746.581	715.635	556.662	530.324	891.286	574.738	526.668	626.348	628.405	679.684	742.38
MON2	1258.49	1033.49	943.117	1006.38	841.994	591.806	592.781	651.021	1208.76	747.712	1090.69	1138.67	721.102	669.014	686.124	836.012	1197.47	554.37	851.228	1161.73	923.144	829.79	720.394	844.478
CDH3	23.9187	38.0029	38.7824	59.0386	97.3982	65.0987	76.3647	58.6652	36.0986	85.0882	54.4276	90.7556	216.547	110.29	311.97	93.7965	46.9402	72.7961	29.0089	1.27522	6.9484	7.38059	11.5051	32.8793
ARSF	4.59974	6.4883	2.64425	1.81657	1.82053	5.91806	0.954559	4.07398	0	2.1272	5.33604	2.11059	0	0	0	0	1.99746	0.933284	3.62611	1.27522	2.97788	2.10874	0.885005	8.65244
GPBP1	955.827	743.374	844.398	874.68	797.391	401.442	500.189	417.175	926.531	587.108	806.809	942.38	763.329	450.857	580.729	723.864	835.935	394.779	701.652	930.914	723.626	727.516	686.764	702.578
DGAT2	520.691	587.655	619.637	384.205	364.106	478.377	427.642	453.841	219.873	316.953	329.767	124.525	166.741	174.525	157.039	272.214	173.779	250.12	276.491	31.8806	39.7051	45.3379	67.2604	680.082
ZNF112	136.152	109.374	135.738	131.702	105.591	63.126	84.0012	86.3683	161.897	77.643	107.788	141.41	97.4462	104.23	79.0465	127.441	133.83	74.6627	137.792	142.825	148.894	104.383	113.281	109.021
CS	1412.12	1421.87	1418.2	1711.21	1687.63	1606.75	1641.84	1310.19	1525.99	1332.69	1470.61	1452.09	1551.56	1380.45	1616.77	1377.38	1416.2	1487.65	1333.5	1734.31	1513.76	1513.02	1451.41	1485.62
LTK	29.4384	63.9561	24.6797	45.4143	34.59	63.126	57.2735	40.7398	32.8169	31.9081	24.5458	21.1059	51.9713	48.4793	27.4028	39.7615	33.9567	42.931	19.9436	40.8072	53.6019	51.6642	47.7903	38.0708
MRPS24	40.4778	45.4181	46.7151	34.5149	63.7185	59.1806	68.7282	80.6647	36.0986	74.4522	74.7045	45.3778	69.2951	81.2028	75.8847	60.1521	47.9389	96.1282	34.448	49.7338	68.4913	56.936	58.4103	41.5317
ELMO2	712.04	732.252	698.964	658.508	649.928	813.734	757.92	787.092	672.747	809.401	767.322	638.455	650.724	723.553	679.8	691.239	579.262	758.76	705.278	1015.08	934.063	995.326	994.745	689.6
WAPL	1152.7	898.167	1033.9	1185.31	1024.96	689.454	737.874	698.279	1142.03	777.493	979.697	1231.53	963.635	756.277	834.731	981.804	1104.59	681.297	998.086	992.125	791.125	751.766	807.124	866.11
VMP1	2287.91	2048.45	2107.47	2249.83	1972.54	1273.37	1422.29	1394.93	2448.14	1664.54	2272.09	2776.49	2257.5	1478.62	1731.65	2273.54	2724.53	1399.93	2403.2	2243.12	2246.32	1889.43	1949.67	1713.18
APPBP2	997.225	662.734	785.343	876.496	699.993	402.428	465.825	458.73	1035.92	556.264	763.054	1018.36	659.386	519.94	610.239	703.474	1006.72	433.977	781.426	976.822	717.67	609.426	650.479	554.622
POLD1	199.629	246.556	243.271	232.521	285.823	483.309	439.097	314.511	190.338	294.618	235.853	181.511	301.001	339.355	321.456	270.175	205.738	441.443	209.408	205.311	231.282	261.484	230.101	249.19
SEZ6	5.51969	1.8538	2.64425	2.72486	0.910264	3.94538	5.72735	4.07398	7.65728	4.25441	8.53766	2.11059	1.08274	4.84793	5.26977	2.03905	6.99109	2.79985	4.53263	1.27522	6.9484	3.16311	2.65501	2.59573
EIF4B	3883.1	3136.63	3906.44	3874.75	3643.79	2337.64	2629.81	2182.02	4161.19	2538.82	3260.32	3967.92	3457.18	2502.74	3030.12	3447.02	3875.06	2434	3059.53	3594.86	2859.76	2562.12	2997.51	3132.18
SLC6A16	73.5959	44.4912	33.4939	33.6066	29.1284	39.4538	25.7731	28.5178	41.5681	24.4629	34.1507	37.9907	42.2267	39.9954	37.9423	51.9959	55.9288	30.7984	19.0371	57.3851	62.5356	42.1748	51.3303	44.1275
BICRA	212.508	259.532	216.829	213.447	205.72	361.988	318.823	371.547	199.089	278.664	223.046	143.52	236.036	288.452	255.057	249.784	186.762	324.783	251.108	256.32	247.164	302.604	307.982	252.651
SPHK2	216.188	277.143	183.335	188.015	253.964	357.057	321.686	395.176	217.686	327.59	236.92	178.345	238.202	298.148	291.945	245.706	204.739	410.645	222.099	244.843	270.987	312.094	323.912	248.325
RPL18	3159.1	3958.79	3863.25	3655.85	4592.28	6140.98	5861.94	5600.09	3512.5	5411.61	3909.18	3193.33	4570.23	5430.89	5046.33	4539.95	3362.72	5757.43	3433.02	3384.45	4344.73	4752.05	4862.22	4853.16
CA11	91.0749	112.155	84.6161	61.7635	63.7185	117.375	112.638	79.0351	63.446	97.8514	68.3013	64.3731	82.2879	81.2028	69.561	72.3864	71.9084	97.0615	96.0918	93.0914	108.196	109.655	174.346	86.5244
ISOC2	434.216	525.553	460.1	394.196	494.273	722.99	736.919	807.462	416.775	629.653	494.117	342.972	493.728	687.194	524.869	501.607	397.494	787.691	502.216	488.411	631.311	746.494	699.154	571.927
U2AF2	2026.65	2537.85	2273.18	2120.85	2430.4	3854.63	3523.28	3577.77	2177.95	2917.46	2479.12	1767.62	2363.61	2848.16	2533.71	2420.36	1964.5	3539.01	2218.27	2449.71	2899.47	3188.42	2950.61	2645.92
EPN1	1665.11	2205.1	2129.51	1955.54	2220.13	3830.96	3309.45	3347.99	1664.91	2503.72	1957.26	1531.24	2227.19	3004.5	2855.16	2302.09	1627.93	3281.43	1947.22	1629.74	2041.84	2331.21	2320.48	2439.12
MED29	780.117	822.161	900.809	738.437	760.07	972.535	902.058	1002.2	723.066	942.352	829.22	727.1	801.225	930.802	882.159	893.106	671.145	1020.08	830.378	868.428	837.778	934.172	1016.87	896.393
AHRR	36.798	25.9532	31.731	28.1569	19.1155	32.5494	41.046	33.4066	20.784	22.3356	13.8737	12.6636	16.241	19.3917	16.8633	24.4686	26.9656	42.931	13.5979	29.3302	31.7641	46.3923	38.0552	19.0354
GSC2	0	0	0	0	0	0	0	0	0	0	0	0	0	0	1.05395	0	0	0	0	0	0	0	0.885005	0
ZNF275	537.25	527.406	496.238	484.117	517.94	545.448	535.507	747.982	595.08	684.96	573.091	585.69	556.526	704.162	686.124	691.239	618.212	799.824	632.756	612.108	676.972	670.58	679.684	546.834
MTMR1	409.377	439.351	416.029	435.977	432.375	415.251	389.46	347.918	348.953	366.943	400.203	426.34	461.246	406.014	494.304	387.42	454.421	357.448	388.9	386.393	368.265	311.039	341.612	400.608
GPC1	3557.44	4912.57	3986.65	3585.01	3790.34	6280.05	5842.85	6572.14	3536.57	4534.14	3775.78	2616.08	3282.86	4406.77	3787.91	3625.44	2894.31	7222.68	2925.36	5255.2	5700.66	7053.74	6275.57	4798.65
ADCK1	82.7954	113.082	90.786	88.1038	79.1929	121.32	139.366	102.664	78.7606	98.915	84.3094	91.8109	82.2879	93.3226	92.7479	72.3864	66.9148	110.127	111.503	90.541	110.182	137.068	100.891	93.4464
HAGH	421.337	471.792	436.302	441.427	481.53	748.635	706.373	629.022	313.949	527.547	420.48	449.557	672.379	624.171	856.865	624.97	409.478	716.762	497.683	283.1	314.663	392.226	374.357	595.288
RNF4	985.265	1079.84	984.544	1021.82	1091.41	1101.75	1127.33	1105.68	1034.83	1173.15	1082.15	1059.52	1231.07	1173.2	1270.01	1198.96	1024.69	1310.33	1070.61	1001.05	1150.46	1276.84	1176.17	1118.76
CASP8	334.861	341.099	301.445	335.158	370.477	236.723	300.686	251.772	307.385	283.982	315.894	334.529	308.58	283.604	315.132	277.311	310.604	242.654	315.471	288.201	282.899	263.593	259.306	319.275
LIMCH1	744.239	587.655	766.833	968.233	1013.12	849.242	861.966	761.019	1028.26	957.242	966.89	1845.71	2149.23	1719.8	2247.03	1151.05	1118.58	727.961	1178.48	464.182	567.783	454.434	571.713	725.075
INTS13	470.094	366.126	460.1	479.575	408.708	231.791	278.731	233.846	457.249	278.664	411.942	428.451	388.702	263	283.514	379.264	435.445	234.254	380.741	436.127	318.634	314.202	297.362	344.367
TM7SF3	1183.05	1135.45	1252.49	1363.34	1275.28	1061.31	1103.47	956.569	1039.2	973.196	974.361	1128.11	964.718	962.314	1157.24	1067.44	1022.7	908.085	1187.55	929.639	873.513	820.3	874.385	1208.75
DLX3	2.75985	9.26901	3.52567	3.63314	1.82053	0.986344	4.77279	13.0367	4.37559	11.6996	10.6721	8.44238	3.24821	9.69586	6.32372	6.11716	4.99364	5.5997	2.71958	20.4036	6.9484	10.5437	4.42502	1.73049
SPA17	45.0775	35.2222	49.3594	47.2309	54.6158	23.6723	25.7731	35.0362	41.5681	25.5265	28.8146	33.7695	56.3023	31.5115	34.7805	33.6444	36.9529	28.9318	42.6068	28.0549	37.7199	27.4136	35.4002	26.8226
TSPAN32	13.7992	12.9766	20.2726	8.17458	6.37185	9.86344	15.2729	13.8515	5.46949	12.7632	9.60487	4.22119	7.57915	2.42396	24.2409	11.2148	6.99109	20.5322	11.7848	12.7522	5.95577	14.7612	14.1601	18.1701
CCN5	4.59974	13.9035	5.28851	12.716	8.19237	18.7405	21.9548	16.2959	9.84508	13.8268	12.8065	47.4884	112.605	56.9632	106.449	77.484	32.958	104.528	45.3263	19.1284	13.8968	26.3593	27.4352	2.59573
DMRT3	0	0	0	0	0	0	0	0	0	0	0	0	0	0	0	0	0	0	0	0	0	0	0	0
ST3GAL6	234.587	201.137	200.082	204.364	182.963	113.43	118.365	145.034	249.409	174.431	259.332	271.211	200.306	159.982	197.089	194.73	252.678	113.861	234.79	110.945	118.123	85.404	119.476	192.949
ATP2C2	8.27954	9.26901	4.40709	7.26629	2.73079	11.8361	10.5001	13.0367	8.75118	5.31801	7.47045	5.27649	8.66189	4.84793	21.0791	10.1953	7.98982	3.73313	10.8783	6.37612	9.92628	2.10874	4.42502	6.92195
NGFR	8.27954	3.7076	14.1027	6.358	9.10264	1.97269	6.68191	18.7403	8.75118	18.0812	18.1425	12.6636	4.33094	7.27189	15.8093	13.2538	0.998728	101.728	5.43916	1.27522	7.94102	1.05437	9.73505	8.65244
CDON	97.5146	76.0059	104.889	77.2043	64.6287	86.7983	71.5919	74.1464	117.047	118.06	100.318	144.576	97.4462	106.654	133.852	194.73	118.849	107.328	96.9983	109.669	128.049	87.5128	169.921	91.7159
TAF2	618.206	558.921	581.736	593.111	542.517	380.729	409.506	404.138	677.122	469.049	565.62	626.847	546.782	435.102	464.794	538.31	630.197	444.243	570.205	598.08	636.275	501.88	549.588	500.976
HIPK2	3322.86	2780.7	2811.72	3022.78	2728.06	3075.42	2836.95	3735.84	4160.09	3329.08	3007.39	3748.42	3427.94	4298.9	4032.43	3846.67	3666.33	4033.65	3047.74	3593.58	3888.12	3505.78	3509.93	3001.53
TNPO3	936.508	908.363	903.453	939.168	969.431	1017.91	892.512	938.644	963.724	977.45	879.379	842.127	928.988	942.922	954.882	901.262	909.841	956.616	856.668	1004.88	1013.47	897.269	930.14	1014.07
BORCS8-MEF2B	0	3.7076	1.76284	0.908286	0.910264	2.95903	0	1.62959	1.0939	0	2.13442	1.0553	1.08274	2.42396	1.05395	1.01953	0	0.933284	0.906527	2.55045	0.992628	3.16311	0.885005	0.865244
RFXANK	243.786	269.728	279.409	290.652	299.477	457.664	445.779	448.952	261.441	357.37	311.625	250.105	323.738	381.774	343.589	304.839	260.668	482.508	286.462	284.375	385.14	422.803	415.067	366.864
TMEM161A	196.869	265.094	261.781	250.687	306.759	450.759	376.096	354.436	218.779	281.855	245.458	232.165	288.008	339.355	336.211	296.682	196.749	414.378	256.547	252.494	314.663	395.389	361.082	263.034
LPAR2	51.5171	78.7866	51.1222	66.3049	46.4235	90.7436	101.183	104.294	73.2911	70.1978	67.2341	69.6496	97.4462	78.7788	106.449	85.6403	84.8919	120.394	58.0177	75.2383	114.152	119.144	120.361	48.4537
CTSA	3022.95	3856.83	3466.62	3077.27	3426.23	4422.77	4180.97	4973.51	3614.24	4573.49	3373.44	2642.46	2960.2	3849.26	3637.19	3417.45	3215.9	4637.49	3491.94	4455.64	5561.69	5789.55	6551.69	3953.3
SUGP2	1727.66	1855.66	1373.25	1344.26	1286.2	1798.11	1634.2	1741.22	1628.81	1380.56	1679.79	1385.61	1664.17	1594.97	1442.86	1519.1	1760.76	1622.98	1518.43	1699.87	1981.29	1785.05	1646.11	1376.6
SLC12A2	1018.38	780.45	950.168	901.928	782.827	556.298	459.143	528.802	884.963	679.642	926.336	658.505	447.17	492.065	483.765	535.252	718.085	461.042	795.93	780.438	515.174	443.89	433.652	771.798
SNX24	129.713	138.108	145.434	252.504	199.348	121.32	147.002	108.368	181.587	128.696	165.417	332.419	331.317	209.673	325.672	193.71	190.757	113.861	212.127	119.871	108.196	125.47	76.1104	114.212
EYA2	5.51969	6.4883	7.93276	9.08286	5.46158	5.91806	2.86368	7.33316	4.37559	10.636	10.6721	6.33178	7.57915	4.84793	5.26977	2.03905	5.99237	2.79985	9.97179	6.37612	7.94102	7.38059	6.19503	8.65244
CNN2	1414.88	1701.79	1583.03	1765.71	2049.91	2671.02	2449.4	3004.15	2064.18	2566.47	2422.56	1780.29	2429.66	3076.01	2625.4	2108.38	2046.39	2781.19	2114.02	1912.84	2160.95	2314.34	2094.81	1819.61
ABCA7	198.709	219.675	213.303	217.989	230.297	391.579	369.414	259.105	199.089	256.328	196.366	250.105	332.4	355.111	395.233	348.678	263.664	425.577	235.697	150.477	277.936	242.505	330.107	192.084
SNCAIP	256.666	304.023	298.801	285.202	271.259	276.176	250.094	243.624	230.812	226.547	193.165	210.004	199.223	242.396	217.115	196.769	215.725	193.19	284.649	386.393	301.759	340.562	385.862	339.176
DDX20	338.541	297.535	350.804	368.764	296.746	190.364	224.321	241.179	422.244	289.3	468.504	395.736	336.731	315.115	343.589	345.62	395.496	283.718	399.778	404.246	368.265	305.767	366.392	325.332
BTBD1	1413.96	1034.42	1251.61	1430.55	1136.92	764.417	776.056	847.387	1447.23	907.253	1274.25	1426.76	970.131	787.788	909.562	959.375	1320.32	699.029	1136.78	1480.54	1005.53	918.357	1031.03	956.96
FAR2	317.382	276.216	327.006	321.533	336.798	223.9	207.139	141.774	308.479	190.385	236.92	225.834	187.313	196.341	198.143	183.515	227.71	130.66	299.154	362.164	272.973	298.387	289.397	327.062
BCAS1	1.8399	2.7807	6.16992	0	1.82053	0.986344	2.86368	2.44439	5.46949	6.38161	18.1425	4.22119	5.41368	9.69586	4.21582	5.09763	7.98982	7.46627	2.71958	8.92657	19.8526	10.5437	30.9752	5.19147
POU1F1	1.8399	0	0	0	0	0	0	0	0	0	0	0	0	0	0	0	1.99746	0	0	0	0	0	0.885005	3.46098
CHI3L2	11.0394	11.1228	15.8655	11.8077	16.3847	17.7542	10.5001	31.777	82.0423	37.2261	14.9409	78.092	94.198	75.1429	139.122	164.144	78.8995	125.993	48.9524	100.743	125.071	148.666	350.462	19.0354
SBNO2	1010.1	1176.24	1041.84	1053.61	1231.59	2215.33	1960.66	1992.17	1190.16	1902.78	1181.4	1212.54	1617.61	1934.32	2169.04	1873.89	1308.33	2506.8	1309.93	1395.1	1855.22	2077.11	2239.06	1226.92
PMS1	296.224	237.287	221.236	258.862	245.771	151.897	147.957	148.293	280.038	143.586	256.13	296.539	232.788	150.286	159.147	220.218	292.627	147.459	262.893	317.531	197.533	159.21	194.701	189.489
HMG20B	808.635	1001.05	917.556	772.043	927.559	1327.62	1193.2	1252.34	856.522	1107.21	949.815	653.229	926.822	1048.36	933.803	977.726	810.967	1398.99	912.872	902.859	1056.16	1115.52	1139	1067.71
CALCRL	2046.89	1378.3	1898.57	1981.88	1588.41	846.283	864.83	677.095	1880.41	1235.91	1384.17	2024.06	1058.92	815.664	1114.03	1446.71	1601.96	680.364	1673.45	2084.99	1298.36	1174.57	1463.8	1329.02
TAF11	374.419	383.737	386.061	446.877	358.644	311.685	293.049	308.807	447.404	412.678	517.596	389.405	499.141	386.622	416.312	408.83	486.38	366.78	465.048	510.09	444.697	410.15	457.548	436.948
ANKS1A	1491.24	1602.61	1437.59	1424.19	1441.86	2070.34	1899.57	1566.85	1187.97	1412.46	1250.77	1070.07	1013.44	1477.41	1338.52	987.922	1187.49	1311.26	1334.41	1018.9	1245.75	1051.21	1286.8	1557.44
AP3D1	2994.43	3604.72	3357.32	3244.4	3820.38	5672.46	5252.94	5105.51	3148.24	4100.19	3558.07	3017.09	4097.07	4860.05	4935.67	3819.15	2944.25	5330.92	3390.41	3481.36	4048.93	4594.95	4105.54	3910.04
ZNF76	471.014	546.871	432.776	399.646	375.029	675.646	659.6	651.021	422.244	494.575	458.899	429.506	485.066	556.3	482.711	540.349	439.44	725.161	436.946	488.411	615.429	652.655	696.499	530.395
NHERF2	2036.77	2518.39	2410.68	1989.15	2362.13	3871.4	3604.41	3132.89	1706.48	2528.18	1928.44	1912.2	2736.07	2786.35	3202.97	2613.05	1573	3403.69	2258.16	2185.74	2780.35	3648.12	3619.67	2743.69
NTHL1	189.509	184.453	190.386	166.216	162.027	309.712	268.231	245.253	125.798	238.247	150.476	121.359	189.479	202.401	180.226	162.105	148.81	301.451	142.325	141.55	189.592	187.678	200.896	207.659
BLTP3A	291.624	294.754	297.919	431.436	397.785	324.507	320.732	221.624	276.756	306.317	288.146	446.391	394.116	375.714	499.574	323.19	334.574	373.313	355.358	252.494	245.179	172.917	230.986	299.375
GNAI3	1507.8	1463.58	1555.7	1722.11	1589.32	965.631	1135.92	944.348	1710.86	1306.1	1588.01	1807.72	1599.2	1295.61	1396.49	1569.05	1639.91	1043.41	1540.19	1798.07	1171.3	1301.09	1324.85	1532.35
IPO5	2609.9	2612.93	2541.13	2827.5	2870.97	2022.99	2076.16	2116.84	2829.91	2241.01	2603.99	2816.59	2717.67	2433.66	2517.9	2473.37	2681.58	1860.03	2385.07	2816.97	2272.13	2323.83	2089.5	2369.04
OAT	1229.05	1258.73	1224.29	1310.66	1260.72	855.16	882.967	1174.12	1597.09	1340.14	1525.04	1389.83	1095.73	1237.43	1086.63	1161.24	1442.16	1001.41	1270.95	1764.91	1458.17	1519.35	1341.67	1179.33
WDR3	549.21	519.991	515.629	630.351	608.966	404.401	415.233	400.879	561.169	445.649	598.704	532.925	477.487	488.429	457.416	496.51	522.335	426.511	514.001	561.099	508.226	429.129	410.642	524.338
PKN2	965.946	704.444	879.655	940.985	784.647	420.183	456.279	400.879	996.54	547.755	808.944	949.768	656.138	505.397	561.757	640.263	948.791	330.382	777.8	886.281	626.348	550.381	587.643	606.536
WDR18	289.784	362.418	364.026	328.8	415.991	694.386	590.872	608.652	288.789	392.469	378.859	280.709	394.116	528.424	445.822	433.299	338.569	731.694	370.769	365.989	481.425	540.892	481.443	361.672
TRAM2	3930.02	4244.28	3783.93	4857.51	5197.61	4571.7	4729.84	4317.6	4337.3	4455.43	4523.89	5172.01	5656.21	5670.86	6443.87	4348.28	4348.46	4694.42	4203.56	4881.56	4546.24	4563.32	4292.27	4158.36
NTN1	79.1156	125.132	98.7188	70.8463	58.2569	114.416	84.0012	126.293	83.1362	108.487	74.7045	53.8202	87.7016	93.3226	79.0465	123.363	54.93	123.193	101.531	204.036	143.931	231.962	219.481	110.751
GLP2R	0.919949	3.7076	4.40709	14.5326	16.3847	4.93172	16.2275	13.8515	6.56338	8.50882	6.40325	42.2119	74.7088	23.0277	83.2624	40.7811	31.9593	36.3981	27.1958	0	3.97051	2.10874	4.42502	1.73049
MCM10	45.0775	50.0526	52.0036	59.0386	60.0774	67.0714	81.1375	48.0729	25.1596	60.6253	45.8899	41.1566	45.4749	58.1751	34.7805	34.6639	45.9415	55.0637	46.2329	35.7063	25.8083	28.468	15.0451	57.1061
DGKA	912.589	1126.18	938.71	972.775	930.29	1011.99	1063.38	820.499	781.043	776.43	824.952	850.57	852.113	808.392	888.483	810.524	761.031	826.889	727.941	799.566	988.658	906.759	924.83	962.152
ERBB3	381.779	379.102	379.891	344.24	308.579	338.316	344.596	514.136	226.437	393.533	371.388	364.078	500.224	380.562	486.927	562.779	454.421	473.175	545.729	1.27522	0.992628	2.10874	0.885005	416.183
ROPN1	0	0	0	0	0	0	0	1.62959	0	0	0	0	0	0	0	0	0	0.933284	0	0	0	0	0	0.865244
ANKRD44	85.5552	71.3714	74.0391	75.3878	60.0774	75.9485	54.4098	124.664	142.207	123.378	101.385	113.972	88.7844	94.5346	87.4782	105.011	156.8	78.3958	99.7179	109.669	110.182	81.1865	75.2254	71.8153
KARS1	1329.33	1383.86	1582.14	1536.82	1677.62	1553.49	1545.43	1606.78	1551.15	1578.39	1547.45	1461.59	1784.35	1643.45	1661.03	1554.78	1384.24	1642.58	1464.95	1539.2	1462.14	1673.29	1447.87	1504.66
ADAT1	528.971	510.722	504.171	565.862	491.542	510.926	489.689	540.209	505.381	513.72	535.738	512.874	490.479	465.401	470.063	477.139	471.399	541.304	483.179	689.897	568.776	534.566	495.603	545.969
PDIA5	1558.39	1845.46	1835.99	1671.25	1815.98	2045.68	1867.12	2173.06	1879.32	2032.54	1751.29	1448.92	1584.04	1813.13	1807.53	1753.59	1754.76	1924.43	1646.25	1467.78	1782.76	1886.27	1995.69	1961.51
TBC1D22B	247.466	277.143	249.441	267.944	233.028	300.835	266.322	247.698	247.221	308.445	268.936	239.552	293.421	259.364	303.539	242.647	226.711	387.313	287.369	327.733	322.604	356.377	330.992	308.892
NDUFB4	568.528	632.146	672.522	635.8	710.916	855.16	939.286	805.018	611.489	760.476	662.736	576.192	799.059	808.392	791.519	741.196	650.172	906.218	709.81	706.474	704.766	813.974	886.775	776.989
SPEN	1430.52	1238.34	1252.49	1376.05	1317.15	1517	1376.47	1352.56	1308.3	1487.98	1415.12	1222.03	1147.7	1674.96	1377.52	1226.49	1181.49	1584.72	1185.74	1222.94	1296.37	1273.68	1292.99	1484.76
MYLK	2215.24	2402.53	2112.76	2264.36	2473.19	2607.89	2151.58	2716.53	1624.44	2551.58	2362.8	1784.51	1309.03	2348.82	2197.49	1657.75	1767.75	2098.02	2394.14	1365.77	1139.54	1226.23	1238.12	2520.46
ZC3H15	1023.9	845.333	1074.45	1131.72	1007.66	495.145	613.781	571.171	1046.86	729.631	1011.71	1005.7	930.07	713.857	700.879	877.813	1040.67	576.769	1037.97	1131.12	842.741	851.931	825.71	849.67
MAP2K4	454.455	373.541	460.981	509.549	413.26	246.586	294.004	292.511	490.066	407.36	439.69	501.266	406.026	349.051	428.959	442.475	448.429	294.918	475.02	450.154	400.029	388.008	407.987	417.048
PACC1	126.953	112.155	109.296	131.702	116.514	136.115	142.229	140.145	98.4508	99.9786	96.0487	122.414	135.342	128.47	118.043	109.089	116.851	131.593	89.7461	98.1923	104.226	137.068	131.866	133.248
SNAP91	0.919949	1.8538	4.40709	0.908286	0.910264	2.95903	0	0	3.28169	1.0636	0	3.16589	1.08274	2.42396	5.26977	2.03905	2.99618	0	3.62611	0	0	4.21748	2.65501	1.73049
SLK	2011.93	1446.89	1813.08	1868.34	1507.4	1011	1008.01	963.088	1926.35	1202.93	1783.3	2068.38	1499.59	1068.97	1296.36	1454.86	1757.76	976.215	1505.74	2260.97	1520.71	1422.35	1583.27	1410.35
CYB5R4	185.83	132.547	196.556	219.805	145.642	71.0168	96.4104	71.702	205.653	126.569	183.56	252.216	155.914	100.595	125.421	181.476	213.728	88.6619	173.147	221.889	142.938	156.047	154.876	121.134
COL17A1	1083.7	1100.23	1213.71	1163.51	868.392	1220.11	1170.29	968.791	1002.01	885.981	1106.69	761.925	803.39	912.623	845.271	650.458	561.285	537.571	548.449	26.7797	32.7567	29.5224	35.4002	1101.46
GSTO2	62.5565	84.348	62.5807	71.7546	61.8979	70.0304	63.9554	121.404	92.9813	105.297	75.7718	81.2579	73.626	70.295	75.8847	88.6988	82.8944	71.8628	66.1764	80.3392	105.219	137.068	116.821	71.8153
SEC61A2	113.154	123.278	73.1577	94.4618	96.488	115.402	103.092	85.5535	141.113	116.996	116.326	153.018	115.853	94.5346	124.367	120.304	169.784	112.927	115.129	135.174	170.732	141.286	127.441	96.9074
PRKCQ	7.35959	8.34211	10.577	16.3492	10.0129	12.8225	8.59103	10.5923	6.56338	7.44522	8.53766	5.27649	7.57915	16.9677	3.16186	7.13669	3.99491	4.66642	11.7848	6.37612	2.97788	5.27185	4.42502	7.7872
TLE2	314.623	380.956	379.01	315.175	314.951	551.366	494.461	549.172	308.479	530.738	419.413	327.142	281.511	596.295	508.006	373.147	359.542	507.706	428.787	207.862	385.14	279.408	499.143	402.339
ASB1	610.846	661.807	648.723	600.377	659.941	710.168	690.146	777.315	676.029	686.023	672.341	811.524	884.595	923.53	883.213	814.602	684.129	882.886	667.204	754.933	765.316	748.603	724.819	615.189
FAM107B	1196.85	1027.01	1241.92	1535.91	1339.91	938.013	995.605	663.243	1116.87	865.772	1084.28	1658.93	1306.86	895.655	1298.47	1098.03	1209.46	762.493	1235.6	636.337	518.152	427.02	631.008	962.152
ME1	415.817	372.614	389.587	396.921	405.067	282.094	304.504	231.402	382.864	215.911	329.767	416.842	358.386	288.452	306.701	316.053	412.475	254.786	382.554	280.549	291.833	237.233	236.296	362.537
TBC1D1	1022.06	968.611	1093.84	1181.68	1217.02	1160.93	1113.02	1072.27	1206.57	1039.14	1175	1518.57	1471.44	1306.52	1594.63	1231.59	1078.63	1500.72	1222	1152.8	1026.38	1069.13	1054.93	1101.46
CDK13	1061.62	941.731	935.184	926.452	842.904	869.955	797.056	857.164	1051.24	812.592	954.084	983.537	764.412	946.558	864.242	931.848	945.795	847.422	911.966	1008.7	919.174	941.553	870.845	813.33
MTHFD2	510.572	430.082	520.036	554.055	563.453	351.138	376.096	449.767	647.587	515.847	588.032	650.063	587.926	498.125	457.416	536.271	592.246	370.514	466.861	675.869	535.027	538.783	507.993	462.04
SLC9A7	382.699	360.564	307.615	387.838	409.619	277.163	297.822	338.14	343.484	278.664	361.783	406.289	368.13	313.903	357.29	325.229	322.589	248.253	293.715	294.577	279.921	224.581	182.311	286.396
FOXJ2	487.573	497.746	520.918	463.226	563.453	487.254	456.279	428.582	548.043	446.713	490.916	532.925	522.961	509.032	541.732	495.49	469.402	537.571	429.694	578.952	490.358	544.055	480.558	425.7
YBX1	2795.72	2763.09	3087.61	3271.65	3441.71	4432.63	4301.24	4162.79	3158.08	3513.08	3103.44	3098.35	3430.11	4090.44	3927.03	2959.69	3008.17	4329.5	3081.28	3193.16	2936.19	3250.62	3170.97	3365.8
PDE4A	323.822	330.904	340.227	310.634	329.515	469.5	399.96	457.1	368.643	466.921	313.759	355.635	347.558	443.585	490.089	419.026	304.612	637.433	335.415	434.852	486.388	565.143	559.323	359.076
PPP2R5A	1071.74	793.427	1076.21	1025.46	971.251	632.247	612.827	514.136	904.653	715.804	786.532	816.8	579.264	563.572	634.48	723.864	823.95	508.64	900.181	854.401	659.105	605.209	712.429	922.35
CTNNA2	0	0	0	0	0	0	0	0	0	0	0	0	0	0	1.05395	1.01953	0	0	0	1.27522	0	0	0	0
ELAVL1	1058.86	1069.64	1144.08	1107.2	1129.64	1195.45	1150.24	1148.05	1062.17	1116.78	1126.97	974.039	1011.28	1076.24	1122.46	1015.45	935.808	1217.94	1092.36	1225.49	1138.54	1284.22	1099.18	1181.06
TIE1	4546.39	5188.79	5113.99	4478.76	5345.07	8351.37	7211.69	5265.21	3825.36	5865.77	3800.33	2624.52	2207.7	5083.05	4432.93	2949.49	3043.12	4547.89	4360.39	2732.81	3816.65	3766.21	5093.2	5962.4
DIP2B	862.912	816.599	883.181	887.396	853.827	806.829	727.374	682.798	871.836	737.076	865.506	880.118	838.038	940.498	878.998	819.7	891.864	774.625	800.463	781.713	815.94	681.123	664.639	794.294
SMARCD1	914.429	933.389	943.998	983.674	955.777	1138.24	1091.06	1047.83	847.77	991.277	898.589	906.5	948.477	1093.21	1088.73	809.504	826.947	1113.41	980.862	850.575	938.034	993.217	997.4	1013.2
KDM4A	418.577	428.228	399.282	422.353	422.362	513.885	431.46	449.767	410.211	457.349	411.942	408.4	412.522	454.493	481.657	411.889	372.525	433.044	429.694	404.246	450.653	383.791	365.507	433.487
NFYC	403.858	400.421	425.725	429.619	430.555	529.667	506.871	536.95	390.521	472.239	427.95	378.852	487.231	506.609	504.844	459.807	327.583	609.434	439.665	447.604	491.351	547.218	540.738	463.771
ZMYND12	21.1588	12.9766	22.9169	11.8077	18.2053	6.90441	5.72735	9.77754	10.939	10.636	6.40325	20.0506	7.57915	12.1198	14.7554	12.2343	10.986	2.79985	19.9436	1.27522	15.882	3.16311	10.6201	12.1134
SLC9A3	47.8373	55.614	39.6638	40.8729	52.7953	59.1806	58.2281	56.2209	40.4742	52.1165	49.0916	39.046	42.2267	48.4793	49.5358	43.8397	49.9364	69.9963	43.5133	56.1099	69.484	57.9904	84.9605	50.1842
NGEF	124.193	141.816	126.924	119.894	101.95	166.692	161.32	144.219	87.5118	109.551	109.922	85.4791	109.356	84.8387	112.773	187.593	89.8855	182.924	124.194	0	1.98526	3.16311	1.77001	156.609
ASPM	163.751	126.985	169.232	241.604	225.745	86.7983	102.138	70.0724	191.432	113.805	171.82	207.894	174.32	118.774	101.18	130.499	210.732	78.3958	141.418	99.4675	51.6167	46.3923	23.0101	108.156
CD84	2.75985	0	0	1.81657	0	0	0	0	0	0	0	0	0	0	0	1.01953	0	0	0.906527	0	0	0	0	0
ELOVL1	1315.53	1615.59	1400.57	1732.1	1734.96	2155.16	2255.62	1713.51	1207.66	1559.24	1345.75	1463.7	2001.98	2105.21	2371.4	1470.16	1232.43	1978.56	1387.89	1375.97	1336.08	1566.79	1441.67	1618.01
SPI1	4.59974	1.8538	0.881418	1.81657	0.910264	2.95903	0.954559	4.07398	1.0939	0	0	2.11059	1.08274	0	3.16186	0	2.99618	1.86657	1.81305	1.27522	0	1.05437	1.77001	3.46098
POLR1H	125.113	131.62	113.703	143.509	111.052	152.883	152.729	147.478	121.423	146.777	139.804	115.027	122.349	132.106	147.554	141.714	121.845	152.125	129.633	130.073	155.843	127.579	130.096	131.517
MPPED2	1.8399	0	0.881418	4.54143	0	3.94538	0	1.62959	2.18779	2.1272	0	0	0	2.42396	1.05395	0	0.998728	0	5.43916	0	0	0	0	0
CLDN18	10.1194	16.6842	7.93276	9.99115	8.19237	6.90441	8.59103	8.96275	12.0329	2.1272	6.40325	11.6083	5.41368	10.9078	3.16186	6.11716	7.98982	5.5997	2.71958	10.2018	9.92628	10.5437	10.6201	7.7872
ZBTB11	478.373	413.398	456.574	458.685	406.888	226.859	251.049	299.845	520.695	306.317	401.27	539.257	404.943	319.963	313.024	416.987	571.272	256.653	479.553	507.539	411.941	336.344	353.117	380.708
ATXN3	445.255	314.219	322.599	279.752	258.515	216.996	212.867	174.366	336.92	243.565	257.197	360.912	240.367	209.673	209.737	267.116	335.573	172.657	287.369	365.989	283.892	264.647	282.317	286.396
GOLGA5	1143.5	1072.42	1159.95	1184.41	1126	807.816	814.238	884.867	1274.39	1073.17	1240.1	1322.29	1135.79	1078.66	1085.57	1270.33	1253.4	1012.61	1229.25	1224.22	1071.05	998.489	1146.08	1108.38
FGFR2	22.9987	32.4415	26.4425	18.1657	11.8334	10.8498	14.3184	25.2586	12.0329	30.8445	24.5458	11.6083	15.1583	7.27189	34.7805	39.7615	25.9669	61.5967	41.7002	3.82567	5.95577	3.16311	5.31003	19.0354
LRRC40	291.624	182.599	289.105	294.285	222.104	112.443	140.32	114.886	294.258	138.268	237.987	322.921	197.058	138.166	153.877	183.515	259.669	126.927	252.921	270.348	153.857	123.361	146.026	199.006
ISOC1	273.225	232.652	308.496	238.879	194.796	168.665	167.048	200.44	210.028	185.067	270.004	237.442	190.562	140.59	150.715	224.296	249.682	180.124	264.706	149.201	108.196	86.4584	119.476	239.673
EML1	597.967	682.199	698.083	623.993	585.3	606.602	571.781	584.208	507.568	531.801	551.746	436.893	393.033	529.636	447.93	420.045	436.444	589.835	519.44	636.337	535.027	646.329	653.134	673.16
TRMT11	160.991	118.643	166.588	166.216	130.168	74.9621	78.2738	79.0351	164.085	119.123	134.468	185.732	156.997	111.502	131.744	146.812	179.771	81.1957	152.296	151.752	113.16	112.818	118.591	137.574
THUMPD1	614.526	528.333	619.637	610.368	557.081	298.862	308.322	307.993	669.465	436.077	600.838	682.777	518.631	363.595	445.822	532.193	647.176	319.183	667.204	629.961	531.056	383.791	505.338	475.884
MSANTD3	592.447	577.459	632.858	744.795	712.737	508.954	560.326	471.766	622.428	531.801	601.905	773.533	729.764	518.728	660.829	587.247	693.117	483.441	629.129	728.153	538.997	600.991	554.013	591.827
KIF26A	262.185	316.073	327.887	273.394	257.605	448.787	396.142	390.287	223.155	419.059	298.818	142.465	133.177	260.576	240.301	160.066	171.781	312.65	304.593	144.1	210.437	190.841	292.052	390.225
ATG2B	790.236	672.003	703.371	744.795	640.826	487.254	479.188	583.393	731.817	677.515	640.325	803.081	537.037	644.774	533.301	683.083	756.037	554.37	683.521	854.401	703.773	681.123	637.204	636.82
ARFGEF1	1091.98	885.19	1040.95	1218.92	963.059	638.165	640.509	589.097	1034.83	796.638	1006.38	1104.9	903.002	815.664	850.541	889.027	1061.65	642.099	940.068	985.749	774.25	725.407	748.714	914.563
ACSM2B	979.746	1003.83	1003.05	424.17	394.144	494.158	406.642	617.615	246.127	377.579	457.832	167.792	228.457	150.286	127.528	685.122	545.305	468.508	847.602	0	0	0	0.885005	1024.45
ZFAT	176.63	195.576	181.572	165.308	188.425	257.436	222.412	238.735	147.676	248.883	191.03	116.083	168.907	214.521	228.708	218.179	144.816	217.455	185.838	206.586	243.194	272.028	264.616	239.673
MTFR1	309.103	252.117	313.785	318.808	269.438	246.586	228.14	217.55	340.202	258.455	264.668	328.197	271.767	221.793	240.301	252.843	290.63	222.121	271.958	331.558	210.437	212.983	215.941	298.509
STAG3	62.5565	73.2252	42.3081	50.864	48.244	65.0987	49.637	51.3321	51.4132	39.3533	56.562	46.4331	49.8059	64.2351	38.9963	58.113	57.9262	56.9303	62.5503	38.2567	71.4692	39.0117	49.5603	60.5671
FECH	361.54	333.684	399.282	334.249	385.952	361.988	359.869	330.807	312.855	320.144	297.751	384.128	406.026	326.023	337.265	383.342	342.564	348.115	382.554	385.118	316.648	321.583	313.292	365.998
MYO9A	812.315	647.904	661.945	722.088	632.633	435.964	462.961	472.581	826.986	555.2	748.113	835.795	590.091	526	553.326	647.4	793.989	429.31	573.831	776.612	635.282	531.403	449.582	683.543
DDX3Y	1136.14	877.775	977.492	970.958	799.212	470.486	501.143	515.765	999.822	608.381	858.035	938.159	529.458	410.862	550.164	634.146	844.924	361.181	764.202	1205.09	897.336	735.951	769.954	718.153
PFKP	1733.18	1959.47	1940	2622.22	3105.82	3938.47	3944.24	2558.46	2079.5	2222.93	2276.35	2857.74	4691.5	3912.28	5047.39	3446	2603.68	3549.28	2428.58	1063.54	1192.15	1467.68	1206.26	2112.06
IDI1	987.105	740.594	870.841	1025.46	833.802	463.582	515.462	439.989	776.667	521.165	805.742	1078.51	880.264	541.756	758.847	540.349	832.939	380.78	745.165	684.796	480.432	418.585	423.917	768.337
SP100	1410.28	1221.66	1502.82	1475.97	1225.22	983.385	1038.56	880.794	1334.55	1236.97	1276.38	1425.71	1397.81	999.885	1233.13	1411.03	1555.02	1045.28	1408.74	1532.82	1417.47	1588.94	1643.45	1414.67
KLF6	3736.83	3478.66	3934.65	4022.8	3942.35	3476.86	3479.37	2619.57	2985.25	2984.47	3211.23	3772.69	3633.66	3131.76	3963.92	2754.76	2927.27	2545.06	3131.14	2435.68	2211.58	2170.95	2547.93	3608.93
PLPP1	488.493	407.836	460.1	403.279	382.311	385.661	378.005	505.988	598.362	644.543	537.873	521.317	433.094	567.208	500.628	658.614	569.275	853.955	597.401	555.998	602.525	623.133	851.375	440.409
NEO1	524.371	586.728	591.431	544.972	443.298	508.954	462.006	625.763	583.047	611.571	684.08	518.151	568.436	555.088	619.725	579.091	566.279	653.299	548.449	652.915	586.643	612.589	429.227	525.203
TRAM1	3983.38	2821.49	3712.53	6392.52	5402.42	3335.82	3695.1	2756.45	4616.25	3019.57	4221.87	9953.56	7235.92	4758.24	7082.57	5252.6	6545.66	3381.29	6044.72	3995.28	2706.9	2532.6	2635.54	2805.99
PHKA1	238.267	214.114	220.354	193.465	198.437	200.228	203.321	250.142	318.324	240.374	221.979	258.548	219.795	233.913	211.845	255.901	274.65	166.124	193.997	367.265	375.213	357.432	269.926	243.999
TNFRSF1A	2502.26	2620.35	2675.98	2567.73	2731.7	3570.57	3276.05	3701.61	2864.92	3450.33	2947.63	2674.12	3223.31	3518.38	3870.12	3388.91	2694.57	3948.72	3002.42	3282.43	3435.49	3916.99	4046.24	2863.96
CACNB1	104.874	131.62	105.77	107.178	133.809	194.31	150.82	142.589	91.8874	99.9786	114.191	125.58	192.727	186.645	192.874	151.91	132.831	192.256	113.316	135.174	122.093	150.775	178.771	123.73
EVI5	519.771	380.029	394.875	475.942	382.311	254.477	285.413	368.287	490.066	375.452	480.244	544.533	402.778	373.29	378.369	447.572	546.304	312.65	466.861	544.521	395.066	345.834	323.027	393.686
STOML1	226.307	293.828	269.714	226.163	275.81	395.524	372.278	357.695	229.718	316.953	284.944	236.387	238.202	309.055	325.672	285.468	200.744	419.978	273.771	229.54	280.914	314.202	251.341	320.14
PKM	14621.7	18210.8	15052	17614.4	19600.7	27770.5	24934	25090	16551.8	18838.5	17321.9	15427.4	21031.1	25018.9	24308.4	17881.5	17056.3	26313	16639.3	16013	19005.8	21297.2	16251.3	17118
DHX29	844.513	715.567	854.975	865.597	731.852	442.868	449.597	530.432	906.841	694.532	885.783	936.049	647.476	541.756	599.7	757.508	915.833	505.84	871.172	984.473	714.692	733.842	700.924	687.004
DNTTIP2	838.073	662.734	818.837	872.863	859.289	506.981	572.735	521.469	941.846	695.596	923.135	1107.01	971.214	647.198	767.278	836.012	954.784	571.17	977.236	921.987	801.051	780.234	731.014	687.869
METTL22	236.427	301.243	264.425	231.613	249.412	350.152	348.414	401.694	331.451	335.035	304.154	246.94	268.519	373.29	330.942	309.936	292.627	382.646	245.669	306.054	348.412	391.171	349.577	269.956
TP53BP1	1252.97	1336.59	1255.14	1177.14	1236.14	1131.34	1164.56	1266.19	1365.18	1136.99	1213.42	983.537	906.25	1169.56	1031.82	1135.75	1283.37	1061.14	982.675	1384.89	1465.12	1242.05	1144.31	1168.08
TRO	505.972	564.482	481.254	372.397	365.926	527.694	451.506	545.098	425.526	423.314	420.48	289.151	296.67	373.29	289.837	392.518	407.481	485.307	319.097	504.989	620.393	599.937	526.578	444.736
RRP15	231.827	190.015	225.643	293.376	235.758	143.02	178.502	193.106	265.817	192.512	234.786	377.796	257.691	181.797	178.118	212.062	247.684	187.59	220.286	295.852	197.533	205.602	171.691	211.985
RHOA	7264.84	6780.28	7812.89	7963.85	8077.68	6864.95	7076.14	6946.94	7912.16	7318.65	8038.21	7755.38	7445.98	7126.45	7546.31	7222.33	7417.55	7411.21	7750.8	8096.4	7097.29	7539.8	7148.18	7291.41
DHX8	952.147	956.561	903.453	903.745	868.392	1137.25	1022.33	1177.38	975.756	1181.66	1046.93	829.464	849.948	1157.44	1151.97	1030.74	906.845	1323.4	962.731	1058.44	1252.7	1121.85	1187.68	989.84
PMS2P4	12.8793	18.538	14.1027	18.1657	20.0258	19.7269	16.2275	16.2959	18.5963	20.2084	14.9409	18.9954	11.9101	27.8756	12.6474	22.4296	14.9809	19.599	22.6632	10.2018	8.93365	13.7068	15.9301	19.9006
PRKCZ	49.6772	55.614	58.1736	57.222	81.0135	117.375	114.547	59.48	30.6291	35.0989	29.8818	73.8708	132.094	84.8387	134.906	111.128	54.93	95.1949	50.7655	49.7338	23.8231	47.4467	46.0203	73.5458
ZFY	199.629	158.5	157.774	172.574	146.552	67.0714	92.5922	122.219	178.305	125.505	156.88	157.239	77.957	99.3825	69.561	112.148	161.794	79.3291	122.381	229.54	172.717	133.905	134.521	135.843
IARS2	1632.91	1645.25	1636.79	1865.62	1779.57	1083.99	1340.2	1103.23	1598.18	1351.84	1628.56	1739.13	1752.95	1262.89	1489.24	1573.13	1678.86	1142.34	1697.92	1602.96	1321.19	1206.2	1192.1	1521.1
SYT1	113.154	118.643	126.924	122.619	107.411	77.9212	64.91	64.3688	103.92	91.4698	146.207	81.2579	27.0684	76.3549	73.7768	65.2497	99.8728	46.6642	88.8396	73.963	85.366	71.6972	83.1905	100.368
NAV3	351.42	302.17	263.544	402.371	356.823	300.835	271.095	260.734	249.409	226.547	323.364	339.806	272.849	330.871	296.161	178.417	197.748	262.253	231.164	260.146	159.813	171.862	115.936	301.105
IDH3G	570.368	710.933	683.099	629.442	722.749	1162.9	1060.51	1078.79	615.864	807.274	680.879	540.312	751.419	928.378	842.109	714.688	616.215	1096.61	688.054	753.658	912.225	978.456	949.61	785.642
ROGDI	49.6772	93.617	73.1577	65.3966	82.834	121.32	127.911	118.145	76.5728	108.487	85.3766	56.9861	70.3778	89.6867	79.0465	76.4645	73.9059	105.461	93.3722	58.6603	92.3144	100.165	107.971	83.0635
PDZD4	17.479	44.4912	17.6284	29.0652	40.0516	72.0031	47.7279	52.1469	33.9108	29.7809	32.0162	105.53	192.727	77.5669	154.931	86.6598	44.9427	69.063	29.9154	26.7797	23.8231	23.1962	30.0902	19.0354
ATP2B3	1.8399	3.7076	6.16992	0.908286	5.46158	0.986344	2.86368	2.44439	4.37559	1.0636	4.26883	9.49768	3.24821	6.05991	7.37768	3.05858	6.99109	3.73313	0.906527	2.55045	4.96314	1.05437	2.65501	1.73049
ROCK1	1777.34	1270.78	1575.09	1750.27	1482.82	816.693	882.967	812.351	1753.52	1047.65	1630.69	1931.19	1213.75	1138.05	1174.1	1208.14	1684.85	728.895	1435.03	1553.22	1196.12	960.532	975.275	1212.21
CBFB	752.518	569.117	705.134	716.638	568.915	390.592	482.052	461.989	813.86	523.292	699.021	737.653	553.278	502.973	471.117	553.603	697.112	479.708	642.727	830.171	585.651	540.892	546.933	599.614
PDK3	333.022	273.436	317.31	357.865	307.669	189.378	226.23	197.18	306.291	251.01	312.692	464.331	359.468	215.733	309.862	386.401	375.522	197.856	315.471	191.284	136.983	148.666	135.406	248.325
HYAL2	3114.03	3923.57	3507.16	3539.59	4130.78	5930.89	5772.22	5302.69	3404.21	5608.37	3533.53	3299.91	3857.79	4782.48	4519.35	4294.25	3028.14	5413.04	4063.96	5247.55	6094.74	7822.37	8603.13	4394.58
HDAC4	251.146	223.383	231.813	267.036	237.579	283.081	255.822	323.474	318.324	322.271	308.423	293.373	243.616	330.871	315.132	346.639	303.613	315.45	271.051	297.127	345.435	301.55	397.367	235.346
RASSF1	565.769	699.81	616.111	721.179	791.929	1004.1	945.968	932.126	665.09	924.27	717.164	731.321	1034.01	1012.01	1049.74	880.871	636.19	1059.28	705.278	700.098	786.161	895.161	887.66	712.096
FGFR3	236.427	299.389	301.445	174.391	178.412	309.712	297.822	325.918	129.08	182.94	180.358	130.857	133.177	150.286	112.773	177.398	168.785	235.187	196.716	26.7797	28.7862	32.6855	23.0101	293.318
IFI35	147.192	177.965	178.928	177.116	184.784	261.381	239.594	275.401	140.019	365.879	165.417	162.516	303.166	225.429	218.168	146.812	143.817	305.184	195.81	165.779	363.302	546.164	534.543	295.914
HEATR6	287.944	287.339	305.852	265.22	292.195	308.726	289.231	309.622	366.456	330.78	391.665	330.308	334.565	389.046	337.265	328.288	317.595	377.98	308.219	357.063	322.604	341.616	312.407	317.545
COASY	919.949	1044.62	940.473	902.837	1016.76	1591.96	1407.02	1339.52	837.925	1132.74	940.21	831.574	1194.26	1209.56	1346.95	1180.61	832.939	1512.85	960.012	833.997	1008.51	1074.4	1116.88	1014.07
PLEKHH3	333.941	361.491	331.413	319.717	305.849	551.366	523.098	576.875	341.296	530.738	393.8	306.036	430.929	466.613	491.143	466.943	360.541	585.169	349.013	439.953	569.768	696.939	637.204	387.629
MEF2A	968.706	747.082	774.766	875.588	676.326	589.834	629.054	605.393	1017.32	746.649	837.758	1105.95	730.847	672.65	754.631	862.52	918.83	669.164	839.444	916.887	744.471	738.059	839.87	688.734
OTUD5	903.39	1079.84	1016.27	925.544	994.008	1424.28	1397.47	1416.93	1006.39	1185.92	967.958	899.113	1146.62	1293.18	1284.77	1040.94	982.748	1525.92	1026.19	1045.68	1264.61	1341.16	1212.46	1110.97
TFE3	1400.16	1656.37	1438.47	1466.88	1691.27	2285.36	2326.26	2167.35	1400.19	1882.58	1493.02	1476.36	1950.01	2169.45	2303.94	1716.88	1334.3	2297.74	1462.23	1555.77	1792.69	1835.66	1900.11	1697.61
TBC1D25	259.426	291.047	270.595	259.77	290.374	415.251	395.187	412.286	272.38	375.452	268.936	288.096	354.055	372.079	414.204	343.581	266.66	433.044	252.014	241.017	331.538	388.008	350.462	331.389
ACSL4	1707.43	1115.06	1388.23	1645.81	1268.91	717.072	750.283	962.273	1838.84	977.45	1437.53	2001.9	1217	988.977	1147.76	1489.53	2126.29	796.091	1540.19	1901.36	1475.05	1277.9	1211.57	1123.95
INPP5A	367.98	324.415	391.349	359.681	344.99	431.032	353.187	450.582	379.582	429.695	419.413	357.746	317.242	444.797	364.668	324.21	364.536	453.576	381.648	427.2	390.103	386.954	460.203	373.786
GPKOW	268.625	305.877	283.817	287.018	285.823	435.964	463.915	438.36	251.596	374.388	274.272	247.995	309.663	344.203	379.423	292.604	237.697	465.709	281.93	255.045	357.346	473.412	376.127	276.013
GRIPAP1	659.603	786.012	658.419	614.001	720.929	971.549	883.921	911.756	703.376	926.398	798.271	665.893	762.246	847.175	780.98	778.919	679.135	1010.75	703.465	609.557	829.837	904.65	869.075	765.741
FTSJ1	508.732	511.649	543.835	598.561	598.043	722.99	737.874	723.538	616.958	653.052	602.972	645.842	776.322	767.185	804.167	631.087	553.295	781.158	615.532	586.603	607.488	655.818	547.818	581.444
PRR11	225.387	202.991	254.73	282.477	340.439	233.764	233.867	192.292	252.69	206.339	266.802	295.483	266.353	213.309	169.687	170.261	224.714	209.989	221.192	174.706	134.997	112.818	95.5805	169.588
REEP1	13.7992	18.538	20.2726	48.1392	64.6287	47.3445	42.0006	13.0367	14.2207	7.44522	11.7393	170.958	129.928	82.4148	160.201	11.2148	17.9771	8.39955	26.2893	5.1009	3.97051	4.21748	10.6201	22.4964
ATP11A	1506.88	1427.43	1495.77	1673.97	1773.19	2231.11	2077.12	1893.58	1405.66	1885.77	1498.36	1732.8	1606.78	1977.95	2238.6	1713.82	1617.94	1832.04	1823.93	1289.25	1487.95	1229.4	1761.16	1688.09
POLR1A	1067.14	1175.31	1057.7	1174.41	1112.34	1339.46	1187.47	1363.15	1080.77	1183.79	1072.54	861.123	936.567	1289.55	1050.79	993.019	948.791	1180.6	955.479	1224.22	1227.88	1312.69	1098.29	1239.03
LAPTM4A	4419.43	4015.33	4633.61	4857.51	4441.18	3135.59	3325.68	3402.58	4784.71	4181.02	4651.96	5108.69	4355.85	3558.38	4294.86	4211.67	4357.45	3386.89	4742.04	5982.08	4794.39	4759.43	4926.82	4237.97
TTC7A	439.736	497.746	414.266	513.182	510.658	808.802	791.329	632.281	404.742	504.147	440.757	576.192	765.494	871.415	826.3	478.158	432.449	764.359	417.909	455.255	493.336	569.36	540.738	479.345
IP6K2	1059.78	1128.04	991.595	843.798	798.301	1056.37	1112.06	1126.86	1038.11	1093.38	1043.73	846.348	954.973	946.558	955.936	975.687	1034.68	1230.07	1008.96	1174.48	1251.7	1277.9	1299.19	951.769
STON1-GTF2A1L	1.8399	0	0	0	0	0.986344	0	0	1.0939	2.1272	0	3.16589	3.24821	0	5.26977	4.07811	1.99746	0	2.71958	0	4.96314	4.21748	7.96504	1.73049
SRBD1	264.945	282.705	291.749	318.808	243.04	178.528	200.457	184.958	277.85	208.466	272.138	295.483	233.871	187.857	197.089	216.14	249.682	156.792	273.771	307.329	239.223	230.907	239.836	265.63
KIF2A	597.967	558.921	613.467	655.783	588.03	236.723	309.277	266.438	597.268	389.278	580.561	625.791	441.756	334.507	393.125	477.139	580.261	286.518	541.196	591.704	508.226	367.975	366.392	507.898
RASGRP2	56.1169	101.959	61.6992	54.4972	73.7314	108.498	106.911	116.516	60.1644	91.4698	86.4438	42.2119	48.7231	81.2028	77.9926	57.0935	61.9211	98.9281	83.4004	45.9081	53.6019	62.2079	111.511	54.5104
PSME4	1166.5	1052.96	1023.33	1163.51	1131.46	717.072	806.602	778.129	1256.89	815.783	1123.77	1156.61	951.725	972.01	909.562	970.59	1111.58	699.029	991.74	1305.83	1001.56	978.456	849.605	1012.34
IFT80	444.335	270.655	353.449	431.436	253.053	112.443	133.638	118.145	318.324	158.477	264.668	386.239	159.162	115.138	145.446	201.866	408.48	112.927	311.845	314.98	175.695	168.699	206.206	201.602
SIRT2	678.002	812.892	713.948	623.084	728.211	966.617	957.422	948.422	632.273	857.263	702.223	575.137	602.001	739.309	744.091	676.966	578.263	1060.21	653.606	738.355	865.572	992.163	1019.53	840.152
ERLEC1	1272.29	1159.55	1300.09	1332.46	1145.11	637.178	669.146	863.683	1699.92	1130.61	1408.71	1619.88	1217	873.839	953.828	1235.67	1392.23	699.963	1395.14	1527.72	1250.71	1077.57	1086.79	1114.43
PPP2R5B	364.3	424.521	399.282	418.72	437.837	615.479	638.6	535.32	409.118	509.465	392.732	485.437	643.145	575.691	678.746	551.564	431.45	692.496	432.413	390.219	429.808	503.989	593.838	421.374
PYGM	12.8793	10.1959	2.64425	11.8077	8.19237	16.7678	13.3638	13.8515	7.65728	20.2084	14.9409	17.9401	10.8274	18.1797	5.26977	15.2929	7.98982	23.3321	18.1305	3.82567	7.94102	9.48933	13.2751	7.7872
PAGE1	0	0	0	0	0	0	0	0	0	0	0	0	0	0	0	0	0	0	0	0	0	0	0	0
PITX1	175.71	263.24	189.505	170.758	211.181	337.33	267.276	538.58	259.254	254.201	290.281	164.626	227.375	309.055	236.086	209.003	238.696	318.25	204.875	272.898	317.641	371.138	341.612	282.07
TRPC7	0	1.8538	0	0	0	0	0	0	0	0	0	2.11059	0	2.42396	0	0	0	0	0	0	0	0	0	1.73049
MAST4	1206.05	1128.04	1162.59	1155.34	1136.01	1241.81	1041.42	1002.2	1008.57	1225.27	1013.85	730.266	568.436	973.222	894.807	797.27	793.989	853.021	1000.81	775.337	950.938	752.821	878.81	1246.82
ADGRF5	1875.78	1667.49	1941.76	1992.78	1705.83	1449.93	1365.97	1421	2119.97	2253.77	2379.87	1745.46	1062.16	1737.98	1631.52	1418.16	1643.91	1239.4	2088.64	1759.81	1885	1243.1	2102.77	1858.54
SDK2	3.6798	5.5614	7.93276	13.6243	7.28211	4.93172	10.5001	25.2586	20.784	10.636	8.53766	14.7742	10.8274	19.3917	24.2409	24.4686	23.9695	180.124	12.6914	12.7522	23.8231	22.1418	16.8151	6.92195
ADAM7	0	0	0.881418	0	0	0	0	0	0	0	0	0	0	0	0	0	0	0	0	0	0	0	0	0
NUP133	671.563	572.825	660.182	667.59	619.89	440.896	441.961	422.879	718.691	578.6	575.225	604.685	581.429	492.065	523.815	612.736	715.089	470.375	601.027	665.667	651.164	551.436	639.859	570.196
NUCKS1	4412.08	3257.13	4073.03	4290.74	3782.15	2122.61	2294.76	2326.24	4061.64	2913.21	3839.81	4226.47	3121.53	2394.88	2619.08	3172.77	3745.23	2159.62	3646.96	4395.7	3073.18	2787.76	2751.48	3255.05
VPS35	1669.71	1485.82	1738.16	1940.1	1693.09	975.494	1042.38	933.755	1772.11	1100.83	1592.27	1747.57	1431.38	1129.57	1296.36	1288.68	1709.82	1010.75	1584.61	1698.6	1273.54	1138.72	1233.7	1411.21
DNAJA2	1053.34	925.974	1090.31	1184.41	1026.78	709.181	785.602	745.538	1110.31	843.437	1019.18	1132.33	1037.26	781.728	873.728	981.804	1058.65	801.691	1022.56	1224.22	974.761	840.333	1039	943.116
BCL3	428.696	512.576	453.93	476.85	547.069	849.242	833.33	821.313	517.413	714.741	564.553	580.413	716.771	724.765	895.861	984.863	552.296	1115.27	688.96	471.833	781.198	838.225	826.595	512.225
KCNAB2	137.072	138.108	108.414	136.243	106.501	192.337	211.912	167.848	125.798	136.141	140.871	153.018	272.849	150.286	244.517	231.433	194.752	297.717	168.614	124.972	125.071	115.981	118.591	122.865
ABCC9	277.825	227.091	235.339	259.77	204.809	116.389	130.775	305.548	353.329	378.642	457.832	269.101	186.231	210.885	265.596	314.014	305.611	291.184	454.17	255.045	304.737	156.047	247.801	238.807
GAL	280.584	329.05	349.923	250.687	193.886	424.128	378.96	347.918	239.564	193.576	199.568	154.073	208.968	161.194	123.313	164.144	121.845	179.19	100.624	492.237	503.262	537.729	330.107	372.055
CLEC2D	144.432	106.594	81.0904	74.4795	51.885	66.085	43.9097	73.3316	132.362	56.3709	61.8981	166.737	87.7016	59.3871	65.3451	102.972	150.808	55.997	96.0918	140.275	107.204	103.328	86.7305	72.6805
FUNDC1	120.513	86.2018	111.059	132.61	131.988	86.7983	91.6376	65.9984	112.671	89.3426	121.662	109.751	116.935	88.4747	103.287	114.187	108.861	79.3291	110.596	130.073	89.3365	81.1865	117.706	128.056
MAOB	473.774	493.111	541.191	541.339	480.619	428.073	399.005	355.251	234.094	283.982	377.792	370.409	482.9	340.567	486.927	499.568	364.536	460.109	592.868	6.37612	7.94102	6.32622	1.77001	529.53
RORA	630.165	425.447	468.914	526.806	398.696	214.037	246.276	290.067	667.277	326.526	537.873	824.187	530.541	295.724	418.42	518.939	624.205	280.918	502.216	499.888	413.926	281.517	371.702	324.467
DRD4	4.59974	4.6345	4.40709	2.72486	0.910264	6.90441	3.81823	3.25918	6.56338	7.44522	7.47045	12.6636	8.66189	2.42396	3.16186	5.09763	2.99618	5.5997	0.906527	0	3.97051	3.16311	7.96504	5.19147
TGFBR3	742.399	592.29	727.17	570.404	544.338	473.445	450.552	404.138	607.113	464.794	597.636	577.248	395.199	454.493	402.61	450.631	532.322	353.714	467.768	803.392	650.171	561.979	673.489	597.019
PLA2G10	0.919949	2.7807	1.76284	0.908286	3.64106	2.95903	1.90912	3.25918	5.46949	2.1272	0	0	3.24821	4.84793	1.05395	0	4.99364	0	1.81305	1.27522	2.97788	3.16311	1.77001	1.73049
HES2	113.154	135.327	135.738	292.468	324.054	363.961	345.55	118.96	103.92	136.141	150.476	440.059	539.203	507.82	675.584	282.409	189.758	293.051	194.903	79.0639	83.3808	100.165	81.4204	184.297
ATP1B3	1313.69	1364.4	1324.77	1414.2	1472.81	1260.55	1169.33	1304.49	1458.17	1324.18	1244.36	1262.14	1129.29	1248.34	1227.86	1130.66	1234.43	1179.67	1406.02	1670.54	1654.71	1693.32	1529.29	1292.68
NEDD4	984.345	841.626	898.165	960.967	797.391	471.472	500.189	645.318	1042.48	782.811	898.589	928.662	788.232	710.222	670.315	806.446	1074.63	640.233	885.677	987.024	752.412	679.015	627.468	783.911
PIGB	135.232	107.52	126.043	136.243	104.68	76.9348	73.501	61.1096	117.047	76.5794	103.519	156.184	106.108	90.8987	101.18	119.285	129.835	89.5952	130.54	93.0914	82.3881	84.3496	80.5354	98.6379
MAPK6	1218.01	1050.18	1186.39	1212.56	1057.73	676.632	754.101	789.536	1323.62	939.161	1184.6	1320.18	1001.53	850.811	895.861	1178.57	1240.42	703.696	1177.58	1465.23	1034.32	1002.71	1009.79	1026.18
GNB5	401.098	410.617	369.314	389.655	318.592	414.264	391.369	440.804	434.277	390.342	435.421	465.386	429.846	414.498	404.718	437.377	453.422	433.044	385.274	431.026	413.926	416.476	409.757	405.8
RAB27A	531.73	426.374	469.796	528.623	496.094	283.081	344.596	305.548	689.155	381.833	521.865	752.427	546.782	315.115	408.934	596.423	641.183	289.318	514.001	686.071	492.344	480.793	497.373	424.835
HDHD5	435.136	494.038	431.013	441.427	514.299	633.233	639.554	574.431	371.925	560.518	360.716	423.174	526.21	534.484	570.189	537.291	419.466	668.231	476.833	358.338	402.014	486.065	481.443	517.416
UFD1	642.124	665.515	609.941	613.093	578.928	653.946	764.601	802.573	744.944	745.585	780.129	695.441	701.613	659.318	723.012	676.966	705.102	752.227	667.204	797.015	845.719	830.844	834.56	629.033
LRP6	869.352	751.716	844.398	802.017	734.583	600.684	534.553	629.837	828.08	736.013	700.088	856.901	624.739	699.314	713.527	759.548	814.962	614.101	826.752	754.933	589.621	577.795	516.843	728.536
GUCY2C	2.75985	0	2.64425	2.72486	1.82053	0	0	0	0	1.0636	0	0	0	0	0	1.01953	0	0	0	0	0	0	0	0
SCT	0.919949	4.6345	0	0	0	0	0	1.62959	3.28169	0	2.13442	1.0553	1.08274	1.21198	5.26977	0	0	1.86657	1.81305	3.82567	0.992628	0	0.885005	3.46098
PHRF1	927.309	1253.17	1060.35	947.343	1147.84	1870.11	1542.57	1643.44	988.883	1296.53	1087.48	876.952	1266.8	1529.52	1362.76	1254.02	1017.7	1799.37	1063.36	938.565	1210.01	1302.15	1196.53	1231.24
ELP1	892.35	911.143	768.596	815.641	843.815	639.151	702.555	685.243	875.118	670.069	908.194	901.224	750.336	709.01	733.552	780.958	885.872	702.763	755.137	872.254	786.161	746.494	684.109	725.94
NUCB2	1607.15	1434.84	1614.76	1573.15	1369.04	721.017	860.057	888.941	1707.57	1100.83	1521.84	1495.36	1261.39	907.775	1019.17	1374.32	1538.04	789.558	1397.86	1560.88	1413.5	1242.05	1342.55	1380.06
PFN2	1495.84	1441.33	1501.05	1566.79	1617.54	1132.32	1110.15	1218.93	1859.63	1191.23	1612.55	1603	1438.96	1136.84	1187.81	1337.62	1551.02	913.685	1182.11	1925.59	1465.12	1444.49	1255.82	1512.45
PTPN3	309.103	283.632	319.955	256.137	288.554	268.286	248.185	222.439	170.648	237.183	259.332	275.433	336.731	260.576	328.834	335.424	218.721	249.187	287.369	71.4126	70.4766	76.969	54.8703	321.871
SPTB	1.8399	0.926901	1.76284	2.72486	8.19237	9.86344	3.81823	3.25918	2.18779	2.1272	5.33604	8.44238	6.49642	18.1797	10.5395	7.13669	3.99491	9.33284	11.7848	2.55045	3.97051	0	0.885005	2.59573
DAPP1	0	0	0	2.72486	4.55132	0	1.90912	0	0	0	0	11.6083	9.74462	7.27189	21.0791	0	0	0.933284	2.71958	0	0	0	0	0
FGF10	3.6798	3.7076	0	0.908286	0	0.986344	0	2.44439	0	1.0636	3.20162	1.0553	0	0	0	3.05858	0.998728	1.86657	0	20.4036	4.96314	7.38059	2.65501	0
SLC44A1	3033.99	2460.92	2747.38	2825.68	2430.4	1711.31	1778.34	1950.62	3437.03	2372.9	2840.91	2875.69	1957.59	2193.69	2067.86	2327.58	2914.29	1705.11	2550.06	2907.51	2367.42	2163.57	2428.45	2390.67
TMEM260	293.464	263.24	261.781	291.56	201.168	141.047	142.229	145.034	273.474	180.812	255.063	254.327	179.734	153.922	162.309	198.808	249.682	155.858	247.482	279.274	275.951	191.895	207.976	244.864
SMG6	753.438	829.576	756.256	722.996	713.647	957.74	912.558	875.09	732.911	877.472	784.398	616.294	724.35	942.922	811.544	775.86	684.129	1038.74	651.793	786.814	923.144	921.52	885.005	853.131
EXOC5	1074.5	735.032	977.492	1192.58	872.033	355.084	404.733	351.991	1034.83	541.374	909.261	1174.55	731.93	481.157	597.592	719.786	1032.68	377.047	899.274	950.042	564.805	517.696	492.063	666.238
CLTCL1	152.712	161.281	128.687	187.107	207.54	236.723	223.367	265.623	205.653	253.137	211.307	354.58	428.763	432.678	391.017	319.112	328.581	302.384	274.678	132.623	238.231	224.581	200.011	137.574
FGF22	0.919949	5.5614	0.881418	0	0.910264	3.94538	0.954559	1.62959	2.18779	0	0	0	0	1.21198	7.37768	2.03905	1.99746	0	0	1.27522	0.992628	1.05437	0.885005	0.865244
FSTL3	782.877	931.535	771.241	1644	2040.81	2744.01	2823.58	2220.32	1670.38	2191.02	1732.08	4870.2	8137.84	6582.27	9986.21	3376.67	2189.21	3767.67	2031.53	1221.67	1868.13	2042.32	1670	890.336
DGCR2	1511.48	1710.13	1584.79	1612.21	1700.37	2553.64	2287.12	2405.28	1451.6	2026.16	1544.25	1452.09	1886.13	2242.17	2502.09	1900.4	1419.19	2544.13	1726.93	1596.58	1858.2	2111.9	2039.05	1883.64
RNF126	284.264	419.886	382.535	424.17	476.978	686.495	695.873	598.874	393.803	522.229	439.69	459.054	611.746	654.47	734.606	553.603	391.501	761.559	448.731	363.439	439.734	583.067	506.223	443.87
MNT	409.377	483.842	454.812	397.829	441.478	629.287	631.918	679.539	503.193	634.971	517.596	442.17	550.03	673.862	589.16	504.666	498.365	733.561	498.59	632.511	738.515	776.017	733.669	419.644
ZXDC	354.18	419.886	346.397	347.874	305.849	460.623	413.324	448.137	357.704	360.561	329.767	340.861	393.033	437.526	411.042	393.537	331.578	471.308	378.022	335.384	370.25	401.715	400.907	344.367
JMJD6	379.019	451.401	350.804	440.519	444.209	525.721	522.144	534.506	480.221	531.801	457.832	437.948	645.311	593.871	602.862	455.729	510.35	587.969	440.572	479.484	491.351	566.197	523.923	410.126
POLB	114.994	106.594	118.991	101.728	112.873	84.8256	76.3647	57.8505	95.1691	80.8338	90.7127	118.193	101.777	92.1106	82.2084	84.6207	93.8804	58.7969	71.6156	110.945	91.3218	73.8059	84.0755	94.3116
ST6GALNAC1	0	0	0.881418	1.81657	0.910264	0.986344	0	0	2.18779	0	0	2.11059	0	2.42396	1.05395	0	0	0	0	1.27522	0.992628	1.05437	5.31003	2.59573
WIPI1	954.907	1112.28	964.271	982.766	1044.07	1167.83	1085.33	1587.22	1366.28	1573.07	1220.89	1142.89	1170.44	1464.07	1398.6	1345.78	1299.34	1543.65	1272.76	1527.72	1701.36	1800.86	1954.98	1138.66
FRMPD1	5.51969	2.7807	3.52567	1.81657	0	0.986344	2.86368	2.44439	1.0939	0	0	0	1.08274	0	0	1.01953	0	0	0.906527	0	0	0	0	0.865244
GBA2	1177.53	1395.91	1085.03	1017.28	1078.66	1571.25	1575.98	1561.15	1190.16	1394.38	1320.14	966.652	1122.8	1347.72	1092.95	1081.72	1164.52	1466.19	1259.17	1131.12	1412.51	1354.87	1390.34	1118.76
NDST1	5957.59	6744.13	6134.67	6459.73	6756.89	8877.1	7959.11	8371.2	5395.1	8101.46	6033.99	5520.26	5894.41	8440.24	8800.51	5089.48	4716.99	7507.33	6066.48	5114.93	5517.03	5375.18	5707.4	6988.58
ASNS	5.51969	12.0497	7.05134	8.17458	5.46158	7.89075	8.59103	8.14795	5.46949	10.636	10.6721	18.9954	5.41368	6.05991	10.5395	19.371	12.9835	10.2661	8.15874	7.65135	10.9189	5.27185	14.1601	9.51769
AP3M2	418.577	422.667	393.994	429.619	411.439	282.094	322.641	319.4	458.343	376.515	357.515	374.631	323.738	332.083	311.97	342.561	400.49	244.52	343.574	391.494	376.206	364.812	409.757	362.537
CNGB1	0	0	0.881418	2.72486	0	6.90441	5.72735	0	3.28169	2.1272	1.06721	3.16589	3.24821	4.84793	9.48558	0	0	0	1.81305	0	0	1.05437	0.885005	0
ST6GALNAC2	5.51969	7.41521	14.1027	15.4409	19.1155	20.7132	20.0457	10.5923	14.2207	13.8268	3.20162	9.49768	10.8274	20.6037	12.6474	11.2148	11.9847	13.9993	10.8783	6.37612	6.9484	23.1962	9.73505	13.8439
CHAT	0	0	0	0	0	0	0	0	0	0	0	1.0553	0	0	0	0	0.998728	0	0	0	0	0	0	0
PABPC1	9677.86	9760.26	10870.5	11142.9	12205.7	11671.4	11947.3	10838.4	10970.7	10809.4	10396.7	10793.6	11443.4	11815.6	12467.2	10514.4	10211	11353.4	9664.48	10144.4	10264.8	9903.7	10718.3	11153.9
TESK2	50.5972	42.6374	41.4266	41.7812	49.1542	42.4128	78.2738	48.8877	39.3803	48.9257	24.5458	34.8248	54.1368	59.3871	55.8596	39.7615	33.9567	54.1304	48.9524	26.7797	30.7715	31.6311	48.6753	44.1275
CFAP20	276.905	312.366	332.294	316.084	383.221	348.179	314.05	361.769	269.099	386.088	339.372	331.363	374.627	352.687	362.56	295.663	267.659	326.649	383.461	327.733	345.435	359.54	332.762	345.232
CSNK2A2	576.808	573.752	646.079	648.516	633.544	570.107	601.372	500.284	614.77	539.246	538.94	630.012	622.573	636.291	655.559	642.302	525.331	542.238	585.616	570.025	532.049	532.457	606.228	540.778
PTPN21	479.293	510.722	421.318	496.833	508.837	559.257	515.462	549.987	448.498	536.056	455.698	535.036	548.947	576.903	659.775	457.768	477.392	615.967	529.412	484.585	464.55	513.478	469.938	485.402
EIF2B3	310.023	356.857	308.496	329.708	304.938	384.674	321.686	372.361	329.263	324.399	323.364	292.317	339.979	336.931	297.215	292.604	268.658	359.314	300.06	359.613	343.449	360.595	251.341	314.084
CAMK2A	18.399	16.6842	7.05134	10.8994	10.9232	21.6996	16.2275	11.4071	17.5024	19.1448	20.2769	17.9401	6.49642	20.6037	9.48558	23.4491	11.9847	12.1327	9.06527	12.7522	9.92628	13.7068	13.2751	14.7092
TCOF1	766.317	915.778	893.758	893.754	889.328	1283.23	1177.93	1034.79	720.878	931.716	784.398	637.4	933.318	991.401	852.649	848.246	615.216	1075.14	739.726	818.694	961.857	980.565	905.36	943.116
CDC42	2151.76	1714.77	2137.44	2354.28	2046.27	1068.21	1175.06	1088.57	2335.47	1430.55	2038.37	2372.31	1605.7	1364.69	1480.81	1676.1	2169.24	1015.41	2124.9	2132.18	1385.71	1409.69	1341.67	1784.13
OSBPL3	1354.16	1126.18	1118.52	1143.53	992.187	751.594	865.785	798.499	1037.01	810.465	947.681	985.648	825.045	773.245	844.217	809.504	1010.71	624.367	930.096	1543.02	1114.72	1069.13	1032.8	969.074
EPHA8	0	0	0	0	0	0	0	0	0	0	0	0	0	0	1.05395	1.01953	0	0	0	0	0	0	0	0
SLC12A3	0	0	0	0	0	0	0	0	0	1.0636	0	0	2.16547	1.21198	4.21582	0	0	0	0	0	0	1.05437	0	0
RAD18	189.509	149.231	145.434	176.208	199.348	79.8939	129.82	87.9979	190.338	112.742	177.157	201.562	147.252	103.018	103.287	109.089	185.763	113.861	155.923	144.1	127.056	133.905	115.051	129.787
ATP2B1	2252.03	1798.19	1969.97	2006.4	1554.73	974.508	1111.11	1358.26	2519.25	1468.83	2088.53	1947.02	1499.59	1278.64	1224.69	1568.03	2397.95	910.885	1710.62	2876.91	2049.78	1776.61	1513.36	1563.5
TRPM5	0	0	0	1.81657	0.910264	0.986344	0	0.814795	0	0	0	0	0	0	1.05395	2.03905	0.998728	0	2.71958	0	0	0	0	0
NCK2	451.695	478.281	557.056	548.605	582.569	718.058	777.011	761.019	587.423	724.313	592.3	652.174	833.707	814.452	1073.98	734.059	593.244	1170.34	657.232	536.87	582.673	682.178	728.359	607.402
MAP4K4	8551.85	8235.51	8645.83	8543.34	8419.03	7927.25	7976.29	8425.8	8936.05	9235.26	8541.93	7606.58	7148.22	7945.75	7934.16	7893.18	7592.33	8584.34	7809.73	10488.7	9482.58	9448.21	9784.61	8611.78
MGAT4A	475.614	362.418	433.658	528.623	448.76	259.408	298.777	256.66	438.653	464.794	483.445	675.39	475.321	375.714	435.283	373.147	485.382	202.523	532.131	416.998	390.103	276.245	476.133	320.14
RPL31	1290.69	1499.73	1479.9	1361.52	1639.39	1578.15	1646.61	1632.03	1312.68	1616.68	1307.33	1307.51	1627.35	1696.77	1558.8	1477.29	1385.24	1423.26	1338.94	1256.1	1347.99	1438.16	1627.52	1872.39
WDR1	6090.06	7236.31	6920.89	7071.92	7885.61	10646.6	9882.54	10343.8	6241.78	8570.51	7792.75	5504.43	7470.88	9544.36	8079.61	6770.68	6000.36	9481.23	6838.84	6104.5	6314.11	7302.57	5924.22	8044.18
SNX13	765.397	565.409	667.233	686.664	557.081	301.821	338.868	380.509	799.639	460.54	686.215	870.62	571.685	422.982	512.222	627.009	859.905	350.915	669.017	832.722	602.525	451.271	598.263	502.707
MS4A12	0	0	0	0	0	0	0	0	0	0	0	0	0	0	0	0	0	0	0	0	0	0	0	0
ARHGAP10	478.373	470.866	500.645	453.235	458.773	471.472	425.733	470.137	423.338	425.441	471.706	303.926	425.515	444.797	497.466	345.62	363.537	448.909	349.013	585.328	478.447	556.708	489.408	477.615
RPS6KA2	3282.38	3430.46	3605.88	3059.11	3481.76	3969.05	4146.6	4740.48	3731.28	5107.42	4064.99	2967.5	2565	4502.51	3806.88	3381.77	3224.89	4803.61	3895.34	3305.38	3741.22	3409.83	4741.86	3805.34
ING3	158.231	113.082	148.078	168.033	133.809	68.0577	88.7739	107.553	199.089	143.586	173.955	168.848	141.838	100.595	89.5861	136.617	167.786	97.0615	181.305	177.256	126.064	138.123	140.716	106.425
VASH1	3423.13	3644.57	3758.37	3092.71	3085.79	4391.2	3638.78	3337.4	1993.08	3531.16	2963.64	1323.34	1005.86	2362.15	1646.28	1387.58	1604.96	2599.19	2616.24	1699.87	1936.62	1679.61	2319.6	4102.12
LMCD1	281.504	309.585	340.227	512.273	527.953	684.523	760.783	968.791	801.827	1129.55	728.903	984.592	1268.97	1508.92	1321.66	1021.57	952.786	1225.4	962.731	534.319	753.405	913.085	953.15	350.424
BUD23	523.451	592.29	539.428	523.173	538.876	597.724	598.508	635.54	574.296	586.045	562.419	482.271	572.767	555.088	520.653	479.178	545.305	519.839	529.412	557.273	625.356	664.253	587.643	583.175
SEL1L	2599.78	1985.42	2414.2	2630.4	2179.17	1327.62	1406.06	1480.48	2731.46	1849.6	2277.42	2717.39	2369.03	1734.35	1955.08	2386.71	2599.69	1446.59	2452.15	2234.19	1717.25	1436.05	1517.78	2005.64
TRIP13	110.394	109.374	93.4303	127.16	189.335	120.334	169.911	108.368	115.953	121.251	139.804	113.972	161.328	116.35	106.449	86.6598	102.869	128.793	98.8114	85.4401	57.5724	94.8933	41.5952	121.134
ATP6AP1	1914.41	2459.07	2020.21	2026.39	2272.93	3440.37	3096.59	3483.25	2256.71	2948.31	2299.83	1997.68	2492.46	3003.29	2906.8	2442.79	2014.43	3262.76	2166.6	2528.77	3042.4	3460.44	3298.41	2519.59
TCF3	1156.38	1321.76	1309.79	1279.78	1386.33	2077.24	1921.53	1715.14	1119.06	1334.82	1150.45	1013.09	1215.91	1500.43	1407.03	1181.63	1024.69	2119.49	1060.64	1148.98	1218.95	1456.09	1387.69	1544.46
TRIB2	1600.71	1582.22	1540.72	1432.37	1589.32	1461.76	1345.93	1744.48	1763.36	1962.35	1824.93	1487.97	1212.66	1517.4	1467.1	1490.55	1619.94	1584.72	1580.98	1688.4	1742.06	1768.18	2102.77	1496.87
DAZAP1	1186.73	1455.23	1198.73	1155.34	1335.36	1691.58	1768.8	1676.85	1314.86	1524.14	1377.77	1249.47	1503.92	1557.4	1483.97	1273.39	1230.43	1778.84	1310.84	1458.86	1601.11	1749.2	1492.12	1314.31
MBD3	791.156	930.608	901.69	827.449	957.597	1665.94	1444.25	1564.41	809.484	1142.31	866.573	764.035	1081.65	1293.18	1292.15	934.906	758.034	1648.18	870.266	812.318	1116.71	1321.13	1146.97	1036.56
PRLH	0	0	0	0	0	0	0	0	0	0	0	0	0	0	0	0	0	0	0	0	0	0	0	0
HLTF	449.855	368.906	394.875	445.06	335.887	140.061	171.821	122.219	422.244	241.438	398.069	444.28	292.339	191.493	229.762	324.21	430.452	182.924	358.078	343.035	250.142	198.222	228.331	280.339
FAM50A	1034.02	1335.66	1134.38	1185.31	1290.75	2167.98	2204.08	2236.61	1251.42	1748.56	1401.24	1211.48	1799.51	1946.44	1828.61	1684.26	1235.43	2458.27	1326.25	1470.33	1744.05	2080.27	2052.33	1485.62
FAM3A	482.053	521.845	529.732	442.335	473.337	862.065	824.739	840.869	457.249	608.381	485.58	411.566	586.843	690.83	658.721	646.38	436.444	1007.01	539.383	431.026	612.452	671.634	614.193	642.877
CPSF1	1482.96	1964.1	1453.46	1427.83	1599.33	2926.48	2589.72	2509.57	1422.07	1780.47	1634.96	1120.73	1532.07	1919.78	1682.11	1528.27	1420.19	2571.2	1408.74	1559.6	2031.91	2102.41	2041.71	1693.28
MYO3B	4.59974	3.7076	3.52567	4.54143	6.37185	5.91806	0.954559	1.62959	14.2207	6.38161	2.13442	4.22119	3.24821	4.84793	5.26977	11.2148	2.99618	5.5997	1.81305	19.1284	5.95577	18.9787	11.5051	9.51769
CYBRD1	4735.9	3937.47	4489.06	4394.29	3920.51	2369.2	2628.85	2970.74	5309.78	4000.21	4499.35	5781.97	4347.19	3575.35	4893.51	3790.6	4569.18	2854.91	4450.14	6918.09	5140.82	4893.33	5896.79	3701.52
CDH19	0	0	0	2.72486	0	0.986344	0.954559	0	0	0	3.20162	2.11059	2.16547	0	0	0	0	1.86657	0	0	0	0	0	0.865244
PDCD2	500.452	512.576	551.768	584.028	548.889	430.046	499.234	457.1	572.108	510.529	584.83	586.745	505.638	449.645	483.765	484.275	628.2	462.909	592.868	595.53	506.24	496.609	506.223	508.764
SLC6A15	299.903	217.822	199.2	187.107	153.835	106.525	115.502	96.1458	262.535	86.1518	164.35	207.894	186.231	107.866	98.0177	148.851	222.716	101.728	88.8396	726.878	442.712	476.575	346.037	172.184
RDH11	1228.13	1261.51	1224.29	1267.06	1194.27	878.833	951.695	1116.27	1369.56	1139.12	1332.94	1175.6	1150.95	1077.45	1036.04	1218.33	1287.36	950.083	1221.09	1271.4	1225.9	1106.03	1021.3	1148.18
PRKACA	1670.63	1919.61	1952.34	1731.19	1780.48	2207.44	2121.98	1992.17	1593.81	1857.05	1698.99	1387.72	1513.66	1711.32	1821.23	1706.69	1464.13	2240.81	1664.38	1785.31	1840.33	2108.74	1996.57	2179.55
ADGRL1	250.226	300.316	311.14	223.438	249.412	442.868	373.232	408.212	250.502	394.596	292.415	238.497	233.871	353.899	321.456	340.522	246.686	512.373	285.556	321.357	328.56	464.977	421.262	252.651
SPP2	66.2363	76.9328	83.7347	31.79	25.4874	24.6586	22.9094	22.8143	6.56338	8.50882	17.0753	6.33178	2.16547	3.63595	4.21582	8.15622	9.98728	2.79985	7.25221	0	0	0	0	113.347
ACTN1	6458.04	8114.09	6886.52	9028.37	10258.7	15560.6	13839.2	15323.9	9360.48	12179.3	10461.8	10357.7	13702	18488.8	16238.3	10980.3	9130.37	15719.3	9982.67	9084.7	9843.89	11616	9627.97	8286.45
ZFYVE26	758.038	802.696	767.715	724.812	722.749	846.283	756.01	903.608	712.127	952.988	743.844	598.354	645.311	928.378	815.76	756.489	707.099	905.285	735.193	885.006	940.019	1007.98	992.09	857.457
RPS6KA6	28.5184	23.1725	33.4939	24.5237	30.0387	11.8361	25.7731	20.3699	40.4742	18.0812	22.4114	23.2165	28.1511	21.8157	14.7554	21.4101	22.9707	10.2661	15.411	42.0824	15.882	23.1962	13.2751	14.7092
EPN2	537.25	608.047	564.107	577.67	622.62	739.758	694.919	730.871	518.507	656.243	600.838	473.828	495.893	733.249	569.135	547.486	474.396	609.434	575.644	539.42	584.658	611.535	607.113	627.302
PTPN18	427.776	511.649	423.962	401.463	454.222	530.653	486.825	536.95	437.559	488.193	411.942	359.856	446.087	472.673	423.689	449.611	441.438	593.568	413.376	504.989	495.321	592.556	573.483	486.267
LIMS2	217.108	231.725	222.117	332.433	385.952	649.014	589.917	483.988	241.751	471.176	353.246	597.298	870.52	896.867	1154.08	439.416	353.55	540.371	549.355	312.43	402.014	528.24	539.853	263.034
ASIC4	0.919949	3.7076	1.76284	1.81657	1.82053	0	3.81823	0	5.46949	2.1272	1.06721	2.11059	7.57915	0	1.05395	8.15622	0.998728	0.933284	0.906527	2.55045	1.98526	3.16311	3.54002	2.59573
SPEG	329.342	451.401	332.294	260.678	277.63	531.639	497.325	703.983	439.747	528.61	480.244	413.677	378.958	692.042	504.844	476.119	508.352	501.173	450.544	377.467	657.12	563.034	628.353	316.679
LNX1	74.5159	74.1521	81.0904	58.1303	74.6416	59.1806	88.7739	65.1836	89.6996	94.6606	96.0487	80.2026	77.957	94.5346	93.8019	103.992	100.872	89.5952	93.3722	70.1374	50.624	55.8816	77.8804	86.5244
ALDH3A2	1001.82	921.339	927.251	956.425	901.161	750.608	803.738	706.427	761.353	634.971	736.373	823.132	905.167	679.922	754.631	925.73	921.826	751.293	959.105	846.749	773.257	759.147	801.814	1004.55
TFRC	1314.61	1303.22	1216.36	1667.61	1556.55	984.371	1075.79	1485.37	2142.94	1469.9	1808.92	2144.36	2168.72	1624.06	1843.37	1967.69	2192.21	1445.66	1895.55	2147.48	1919.74	1530.95	1516.9	1132.6
SREBF1	1252.05	1777.8	1514.28	1104.48	1108.7	1874.05	1731.57	1817.81	929.813	1345.46	1137.64	840.017	1273.3	1317.42	1335.36	1311.11	921.826	1435.39	1096.9	1498.39	1929.67	2375.5	2086.84	1534.94
TRPC5	2.75985	5.5614	8.81418	6.358	6.37185	3.94538	1.90912	0.814795	1.0939	2.1272	1.06721	7.38708	5.41368	1.21198	0	8.15622	3.99491	4.66642	9.97179	0	0	0	0.885005	4.32622
AFF4	3079.07	2207.88	2527.91	2788.44	2163.7	1425.27	1391.75	1536.7	3096.82	1898.53	2632.8	3149.01	2261.84	2010.68	2185.9	2447.88	3215.9	1509.12	2535.55	3000.6	2268.16	1910.52	1905.42	1930.36
UBE2D1	264.025	183.526	236.22	248.87	187.514	150.911	108.82	133.626	310.667	177.622	265.735	296.539	165.659	151.498	159.147	236.53	319.593	153.059	235.697	330.283	217.386	239.342	210.631	198.141
PALS1	534.49	413.398	467.151	589.478	547.979	299.849	325.504	351.177	612.583	432.886	537.873	771.422	735.178	454.493	563.865	524.037	598.238	306.117	545.729	555.998	437.749	359.54	384.977	385.899
RHOBTB1	409.377	355.003	435.42	504.099	458.773	390.592	367.505	350.362	378.488	408.423	457.832	516.04	487.231	462.977	584.944	414.947	377.519	455.442	523.972	474.384	353.376	375.356	416.837	424.835
SMC1A	1252.05	1267.07	1426.13	1382.41	1388.15	1418.36	1455.7	1419.37	1172.66	1369.92	1383.1	1197.76	1379.41	1478.62	1290.04	1264.21	1173.51	1570.72	1315.37	1219.11	1267.59	1293.71	1127.5	1288.35
HSD17B10	430.536	547.798	519.155	495.924	600.774	818.666	744.556	835.98	441.935	608.381	497.319	407.345	548.947	678.71	646.074	537.291	397.494	847.422	525.785	497.338	504.255	656.873	530.118	584.905
MARK2	529.891	595.07	594.957	560.413	571.646	881.792	802.784	714.575	540.385	563.709	557.082	484.381	644.228	707.798	723.012	625.99	506.355	814.757	639.101	530.493	598.555	658.982	585.873	671.43
HMMR	60.7166	46.345	69.632	103.545	103.77	40.4401	46.7734	39.1102	92.9813	42.5441	86.4438	78.092	63.8814	59.3871	37.9423	43.8397	97.8753	40.1312	65.2699	52.2842	18.8599	25.3049	17.7001	44.1275
CHFR	608.086	702.591	588.787	643.067	662.672	934.068	798.966	853.905	648.681	855.136	641.392	600.464	638.814	826.572	845.271	660.653	688.123	937.017	636.382	710.3	783.184	840.333	875.27	676.621
TRHDE	347.741	255.825	287.342	281.569	233.028	134.143	105.956	98.5902	293.164	141.459	171.82	219.502	102.86	88.4747	104.341	155.988	215.725	97.0615	175.866	414.448	249.15	192.95	229.216	209.389
P4HA2	2493.06	3041.16	2560.52	2879.27	2933.78	3566.62	3612.05	3498.73	3167.93	3128.05	2813.16	3119.46	4152.29	3712.3	3798.45	3821.19	3112.04	4201.64	2533.74	2658.84	2973.91	3533.2	3228.5	2873.48
FCGR2B	4.59974	6.4883	6.16992	0.908286	0.910264	5.91806	1.90912	13.0367	5.46949	2.1272	6.40325	1.0553	2.16547	3.63595	6.32372	2.03905	4.99364	9.33284	1.81305	2.55045	0.992628	1.05437	2.65501	6.05671
NFATC3	482.053	506.088	507.697	492.291	490.632	439.909	406.642	420.434	406.93	438.204	456.765	416.842	437.425	433.89	532.247	436.358	344.561	453.576	438.759	457.806	403.007	421.748	493.833	507.898
TRNT1	275.985	210.406	260.018	269.761	239.399	109.484	153.684	145.848	362.08	199.957	315.894	309.202	213.299	181.797	154.931	234.491	315.598	128.793	269.238	330.283	257.091	222.472	207.091	205.063
ACADVL	6749.67	8282.78	6723.45	5734.92	5874.84	8748.87	8966.17	8558.61	6686.99	7024.03	6681.79	5348.25	7023.71	6025.97	5989.62	7522.07	6878.24	8912.86	6262.29	8072.17	9861.76	9763.47	9808.51	6911.57
STK10	1201.45	1392.2	1375.89	1170.78	1286.2	1909.56	1725.84	1755.07	1139.84	1530.52	1376.7	851.625	1095.73	1585.27	1287.93	1051.13	981.749	1646.31	1187.55	1057.16	1353.94	1336.94	1322.2	1623.2
FBXW11	940.188	717.421	888.469	921.911	885.687	688.468	720.692	632.281	821.517	725.377	781.196	888.56	804.473	662.954	740.93	777.899	894.86	724.228	765.108	859.501	668.039	700.102	722.164	786.507
ACAP1	40.4778	63.9561	36.1381	32.6983	48.244	44.3855	53.4553	48.8877	41.5681	39.3533	48.0244	40.1013	62.7987	53.3272	53.7516	46.8982	43.944	55.0637	31.7284	38.2567	48.6388	62.2079	46.9053	42.397
CRMP1	424.096	501.453	377.247	357.865	378.67	410.319	410.46	448.952	390.521	377.579	375.657	352.469	312.911	402.378	333.049	359.893	443.435	439.577	321.817	536.87	536.019	567.251	539.853	346.098
EVC	1635.67	1858.44	1611.23	1558.62	1506.49	1945.07	1952.07	1992.17	1687.88	1901.72	1505.83	1376.11	1448.7	2000.98	1739.02	1724.02	1634.92	2364.01	1340.75	2255.87	2322.75	2386.04	2840.87	1849.89
DERL2	520.691	438.424	423.081	495.924	437.837	273.217	289.231	283.549	531.634	382.897	495.184	545.589	422.267	328.447	392.071	429.221	549.3	292.118	512.188	501.163	399.036	469.195	430.997	394.551
SIDT1	4.59974	4.6345	1.76284	2.72486	0	1.97269	5.72735	3.25918	3.28169	6.38161	5.33604	2.11059	3.24821	4.84793	1.05395	2.03905	1.99746	2.79985	1.81305	2.55045	4.96314	2.10874	1.77001	4.32622
NDE1	324.742	354.076	387.824	367.856	435.106	431.032	467.734	409.027	292.071	406.296	350.044	291.262	409.274	404.802	391.017	319.112	260.668	417.178	351.732	283.1	361.317	352.16	359.312	418.778
IRAG1	306.343	350.368	312.903	335.158	375.029	358.043	309.277	611.911	353.329	587.108	532.537	347.193	249.029	526	360.452	285.468	349.555	484.374	532.131	358.338	371.243	432.292	429.227	387.629
TMEM38A	57.9568	54.6871	51.1222	36.3314	63.7185	72.0031	67.7737	49.7025	47.0376	68.0705	33.0834	68.5943	58.4677	49.6913	73.7768	69.3278	54.93	73.7294	49.859	19.1284	42.683	30.5767	53.9853	65.7586
AP1M1	853.713	1058.52	961.627	1054.52	1184.25	1605.77	1523.48	1426.71	851.052	1208.25	970.092	919.164	1348.01	1456.8	1534.56	1179.59	916.832	1531.52	1020.75	998.501	1109.76	1250.48	1282.37	1150.77
PVR	894.19	1060.37	1070.92	1519.56	1654.86	1979.59	1878.57	1687.44	1140.93	1408.21	1282.78	1816.17	2583.41	2250.65	2865.7	1769.9	1389.23	1905.77	1571.01	859.501	953.916	971.075	807.124	1106.65
XRCC1	286.104	307.731	305.852	255.228	310.4	468.513	450.552	348.732	212.216	343.544	272.138	235.331	245.781	346.627	297.215	280.37	253.677	446.11	259.267	283.1	338.486	324.746	340.727	322.736
SCARB1	2141.64	2654.64	2562.28	2041.83	2226.51	3477.85	3165.32	3876.8	2258.9	2945.11	2404.42	2243.56	2969.94	2886.94	3453.81	3721.27	2606.68	4021.52	2919.92	1442.28	2106.36	2606.4	2634.66	2566.31
CYP2W1	1.8399	0	0.881418	0.908286	2.73079	1.97269	1.90912	1.62959	0	0	1.06721	1.0553	0	2.42396	1.05395	3.05858	0.998728	0	0	0	0.992628	1.05437	0	1.73049
MCM2	183.99	202.991	198.319	210.722	262.156	385.661	380.869	249.327	157.521	237.183	209.173	123.47	199.223	258.152	216.061	188.612	124.841	330.382	138.699	160.678	130.034	173.971	163.726	208.524
MOV10L1	25.7586	17.6111	33.4939	18.1657	33.6798	32.5494	34.3641	36.6658	27.3474	65.9433	17.0753	37.9907	30.3166	54.5392	27.4028	36.703	32.958	48.5307	38.0741	15.3027	29.7788	23.1962	30.9752	20.7659
PANX2	36.798	38.9298	45.8337	44.506	35.5003	88.771	82.092	137.7	89.6996	89.3426	71.5029	74.9261	139.673	77.5669	104.341	102.972	62.9198	175.457	55.2981	66.3117	74.4471	90.6759	107.971	63.1628
SELENOO	363.38	499.599	411.622	357.865	374.118	744.69	634.781	704.798	332.545	454.158	350.044	300.76	450.418	456.917	493.25	447.572	343.562	641.166	394.339	353.237	473.484	448.107	419.492	467.232
TP63	1.8399	0	0	0	0	0.986344	0	0	0	0	0	0	0	0	0	0	0	0	0	0	0	0	1.77001	0
ALPK1	257.586	257.678	225.643	201.64	194.796	157.815	181.366	217.55	261.441	228.674	233.719	261.714	197.058	183.009	193.928	256.921	239.695	184.79	223.006	239.742	242.201	207.711	270.811	228.425
LLGL2	100.274	148.304	123.398	158.95	182.963	252.504	252.003	133.626	94.0752	78.7066	84.3094	193.119	315.076	329.659	427.905	168.222	88.8868	198.789	147.764	31.8806	32.7567	44.2836	57.5253	156.609
PDE8A	860.152	798.988	855.857	824.724	720.929	653.946	668.191	809.092	915.592	926.398	913.53	827.353	739.509	746.581	708.257	737.118	899.854	787.691	858.481	874.804	771.272	744.386	846.95	757.954
CLCN4	164.671	163.135	175.402	214.356	200.258	193.323	205.23	180.07	118.141	137.205	145.14	141.41	135.342	128.47	169.687	147.831	112.856	123.193	164.988	232.091	149.887	151.829	195.586	161.801
NLE1	204.229	265.094	277.647	243.421	298.567	373.824	407.597	403.324	273.474	343.544	274.272	231.11	309.663	369.655	358.344	273.233	216.724	372.38	233.884	257.595	235.253	291.006	219.481	321.871
SDHA	425.016	478.281	482.136	384.205	475.158	567.148	525.962	485.618	344.578	380.77	403.405	349.303	454.749	427.83	496.412	394.557	331.578	468.508	398.872	355.788	407.97	447.053	403.562	451.658
SMARCE1	190.429	191.868	153.367	161.675	141.091	96.6617	109.774	109.997	180.493	124.441	167.552	191.009	126.68	129.682	114.881	145.792	193.753	109.194	161.362	218.063	165.769	161.319	166.381	153.148
FNDC8	0.919949	0.926901	0.881418	1.81657	2.73079	2.95903	0.954559	0.814795	1.0939	3.19081	1.06721	4.22119	3.24821	3.63595	1.05395	0	0.998728	1.86657	2.71958	1.27522	0	1.05437	1.77001	1.73049
GSDMB	293.464	348.515	244.153	229.796	202.079	211.078	282.549	195.551	249.409	156.35	265.735	287.041	358.386	246.032	232.924	300.76	327.583	256.653	194.903	170.88	232.275	229.853	260.191	198.141
KDM5A	1158.22	1112.28	1148.49	1203.48	1104.15	893.628	941.195	885.682	1297.36	1205.06	1295.59	1190.38	1058.92	1134.42	1030.77	1083.76	1242.42	1040.61	1091.46	1127.3	1120.68	1071.24	1067.32	1142.12
ADAM11	12.8793	9.26901	10.577	7.26629	7.28211	8.8771	14.3184	4.88877	7.65728	13.8268	14.9409	7.38708	7.57915	6.05991	11.5935	17.332	6.99109	21.4655	8.15874	6.37612	18.8599	21.0874	23.0101	6.92195
PPP2R3A	448.015	354.076	383.417	420.537	355.913	233.764	212.867	173.551	322.7	239.311	348.977	342.972	296.67	287.24	318.294	229.394	298.62	170.791	328.163	313.705	192.57	204.548	205.321	301.97
FERMT2	2184.88	1920.54	2216.77	2358.82	2139.12	1538.7	1634.2	1926.18	2398.92	2191.02	2641.34	2473.62	2098.34	2263.98	1955.08	2073.72	2324.04	1787.24	2433.12	2211.24	1836.36	1928.44	1913.38	1830.86
ABCB11	425.016	358.711	368.433	291.56	235.758	223.9	198.548	241.994	200.183	261.646	270.004	199.451	174.32	134.53	106.449	264.057	191.756	119.46	232.071	0	0.992628	1.05437	0.885005	386.764
DHRS9	103.034	99.1784	84.6161	118.985	84.6545	90.7436	86.8648	145.034	127.986	73.3886	117.393	71.7602	82.2879	67.871	49.5358	40.7811	48.9377	44.7976	43.5133	232.091	103.233	106.491	7.08004	72.6805
CD5L	0	0	0	0	0	0	0	0	0	0	0	0	0	0	0	0	0	0	0	0	0	0	0	0
PTGS2	272.305	203.918	234.457	264.311	206.63	177.542	190.912	493.766	631.179	603.062	821.75	430.561	573.85	493.277	278.244	528.115	534.319	218.388	562.047	404.246	392.088	336.344	201.781	183.432
IGF2BP2	1119.58	1206.82	1094.72	1180.77	1144.2	1199.39	1217.06	1223.01	1222.98	1113.59	1219.82	1360.28	1519.08	1325.91	1496.61	1247.9	1207.46	1301	1136.78	1337.71	1325.16	1365.41	1216.88	1080.69
MAP3K13	345.901	259.532	318.192	325.166	262.156	183.46	201.412	198.81	332.545	231.865	318.028	378.852	258.774	215.733	198.143	259.979	312.602	160.525	321.817	271.623	241.209	223.527	248.686	256.112
ST6GAL1	4031.22	4011.63	4088.02	3183.54	2940.15	3497.58	2969.63	3950.94	2102.47	3480.11	2679.76	1658.93	1655.5	1794.95	1979.33	2670.14	2274.1	2378.94	3556.3	605.732	676.972	632.622	885.89	4371.21
TBX21	0.919949	0	0.881418	1.81657	0.910264	0.986344	0.954559	0	1.0939	0	0	0	2.16547	0	1.05395	2.03905	0	2.79985	0	0	0.992628	1.05437	0	0
VDAC1P1	612.686	635.854	637.265	778.401	775.545	768.362	840.966	705.613	667.277	622.207	610.443	614.183	795.811	770.821	882.159	763.626	689.122	677.564	689.867	603.181	576.717	663.199	546.048	692.195
FRY	905.23	887.044	873.485	825.632	850.186	898.559	848.603	792.796	631.179	792.384	744.911	746.095	635.566	785.364	771.494	600.501	649.173	671.964	831.285	643.988	515.174	494.5	544.278	861.783
PICALM	2993.51	2493.36	2935.12	3253.48	3043.01	1820.79	2004.57	2038.62	3567.2	2498.4	3315.81	3890.88	3250.37	2495.47	2843.57	3134.03	3347.74	2161.48	3249.9	3156.18	2449.81	2401.86	2283.31	2466.81
NSF	955.827	956.561	1032.14	1067.24	985.816	745.676	808.511	955.755	1088.43	988.087	998.907	905.445	830.459	904.139	788.358	878.832	944.796	821.29	963.638	1196.16	1177.26	959.477	1045.19	1001.09
GLI2	199.629	253.044	185.979	184.382	167.489	268.286	238.64	280.29	180.493	275.473	234.786	163.571	203.554	273.908	227.654	248.765	232.704	487.174	198.529	168.33	223.341	240.396	192.046	214.581
CLASP1	1287.01	1131.75	1156.42	1212.56	1179.7	1085.96	1091.06	1150.49	1233.92	1213.57	1276.38	1275.85	1204	1254.4	1182.54	1258.1	1271.38	1222.6	1277.3	1168.11	1093.88	1076.51	1028.38	1160.29
MRPS34	455.375	522.772	541.191	485.933	594.402	950.836	835.239	875.905	483.503	677.515	537.873	431.617	602.001	702.95	692.448	576.033	479.389	1005.15	504.935	533.044	600.54	746.494	621.273	626.437
NOTCH3	3994.42	5024.73	4385.05	4598.65	4750.67	7262.45	6335.41	6767.69	4772.67	6567.74	5368.06	3670.32	4134.97	7207.66	5301.39	4705.12	4008.89	7958.11	4081.18	3999.1	5009.79	5832.78	5810.06	4897.28
CLNS1A	703.761	694.249	829.414	771.135	780.096	591.806	621.418	603.763	730.723	623.271	731.037	741.874	737.343	596.295	626.049	709.591	712.093	657.032	666.297	812.318	683.921	688.504	627.468	757.954
PPP2R2C	37.7179	36.1491	37.0195	48.1392	36.4106	51.2899	55.3644	57.8505	41.5681	52.1165	51.226	64.3731	63.8814	56.9632	64.2912	59.1326	39.9491	67.1964	48.9524	59.9356	42.683	34.7942	22.1251	45.8579
TEAD2	615.446	618.243	573.803	498.649	574.376	939.986	723.555	892.201	558.982	796.638	557.082	485.437	496.976	692.042	637.642	598.462	502.36	1064.88	576.551	785.538	890.387	1013.25	1163.78	719.018
EED	212.508	207.626	193.912	163.492	203.899	129.211	159.411	157.255	181.587	158.477	212.374	200.506	149.418	168.466	141.23	159.046	182.767	120.394	177.679	257.595	180.658	195.059	180.541	204.198
CDHR2	1349.57	1641.54	1453.46	1187.13	1116.89	1940.14	1824.16	1564.41	752.601	1362.47	934.874	491.769	753.584	756.277	810.491	839.071	670.146	853.021	785.959	1.27522	8.93365	6.32622	8.85005	1796.25
SNCB	0.919949	6.4883	7.93276	2.72486	3.64106	4.93172	11.4547	8.96275	4.37559	10.636	5.33604	6.33178	18.4065	8.48387	10.5395	12.2343	8.98855	11.1994	4.53263	0	3.97051	5.27185	8.85005	3.46098
TSG101	698.241	579.313	697.201	673.04	638.095	543.476	554.599	615.985	635.554	614.762	670.207	665.893	655.055	595.083	647.128	599.482	605.229	567.436	611.905	645.264	606.496	689.558	644.284	676.621
NCBP3	988.025	898.167	873.485	895.57	727.301	780.198	789.42	745.538	954.972	851.945	925.269	879.063	806.638	867.779	772.548	851.305	997.729	743.827	916.498	1022.73	921.159	859.312	900.05	826.308
ATP2A3	43.2376	67.6637	50.2408	38.148	49.1542	77.9212	78.2738	120.59	130.174	113.805	69.3685	123.47	153.749	121.198	150.715	165.163	94.8791	337.849	83.4004	402.971	313.67	457.597	429.227	46.7232
CA12	1999.05	2090.16	1949.7	2112.67	1739.51	1826.71	1953.98	1482.93	2485.33	1568.81	1901.76	2214.01	2317.06	1878.57	1858.12	2653.83	2073.36	1560.45	1349.82	1447.38	1613.02	1669.07	1552.3	1747.79
MGLL	4865.61	5067.37	5356.38	4931.09	5273.16	6607.52	6484.32	5948	3624.08	5621.14	5241.06	4920.85	5451.58	6262.31	7348.17	4850.91	4126.74	6131.67	5827.15	2269.9	2611.6	2725.55	3255.05	6001.33
NTN4	629.245	570.971	626.688	999.115	961.239	938.013	804.693	563.023	467.094	494.575	557.082	987.758	868.354	953.83	991.771	531.174	566.279	559.037	619.158	344.311	320.619	346.888	434.537	623.841
BCS1L	317.382	411.544	341.109	302.459	373.208	450.759	424.779	428.582	347.859	361.625	338.305	272.267	354.055	323.599	297.215	350.717	297.621	430.244	287.369	405.521	430.801	449.162	416.837	371.19
NUAK1	846.353	851.822	846.161	941.893	1047.71	1110.62	1049.06	1038.05	833.55	1230.59	1013.85	1360.28	1554.81	1607.09	1862.34	854.364	813.963	1036.88	1119.56	564.925	710.722	712.754	892.085	879.953
DPP8	918.109	659.026	795.92	864.689	679.057	359.029	405.687	408.212	913.404	541.374	829.22	1007.81	636.649	510.244	554.38	622.931	940.802	434.91	811.341	872.254	635.282	481.847	554.898	623.841
SLC24A1	372.579	405.056	379.01	330.616	342.259	354.098	389.46	329.992	332.545	348.862	319.095	301.815	319.407	334.507	276.136	326.249	363.537	294.918	286.462	279.274	283.892	261.484	274.352	467.232
ZNF532	1531.71	1482.11	1633.27	1496.86	1503.76	1531.79	1533.02	1633.66	1681.32	1792.17	1596.54	1458.42	1428.13	1785.25	1548.26	1573.13	1622.93	1815.24	1577.36	1587.65	1626.92	1492.99	1903.65	1610.22
SCARF1	670.643	824.015	755.375	745.703	828.34	1267.45	1009.92	994.05	678.216	1022.12	807.876	564.584	475.321	892.019	764.117	548.505	586.253	772.759	807.715	618.484	746.456	762.31	877.04	901.585
LMAN1	4504.99	3591.74	4095.95	4773.04	4081.62	2501.37	2709.99	2899.04	5686.08	3263.13	4397.96	5758.76	4312.54	3119.64	3495.97	4476.74	5363.17	2563.73	3849.11	4399.53	3492.07	3098.79	2983.35	3434.15
HACD3	1571.27	1276.34	1544.24	1446.9	1423.65	997.194	974.604	966.347	1331.27	1018.93	1191	1288.52	1108.72	890.807	1033.93	1116.38	1208.46	844.622	1343.47	1313.48	1098.84	932.064	966.425	1272.77
IPCEF1	15.6391	8.34211	17.6284	12.716	10.0129	4.93172	9.54559	4.88877	9.84508	12.7632	9.60487	8.44238	6.49642	6.05991	5.26977	10.1953	11.9847	3.73313	13.5979	6.37612	2.97788	5.27185	5.31003	11.2482
ZZEF1	1358.76	1461.72	1281.58	1327.91	1261.63	1578.15	1416.56	1614.11	1268.92	1520.95	1321.2	1110.17	1266.8	1559.82	1372.25	1302.96	1167.51	1714.44	1232.88	1409.12	1548.5	1650.09	1502.74	1425.92
NOX3	0	0	0	0	0	0	0	0	0	0	0	0	0	0	0	0	0	0	0	0	0	0	0	0
ENO1	11833.3	14570.9	13812.7	15783.3	18609.4	24015.5	23900.2	18522.7	13138.8	16014.7	14632.5	15011.6	23884.1	21721.1	24559.2	20969.6	15874.8	23897.7	16768	8968.66	11329.9	12721	10420	14671.1
SLC12A1	0.919949	1.8538	1.76284	1.81657	0	0	0	0	2.18779	0	0	0	0	0	0	0	0.998728	0	0	0	0	0	0.885005	0
MYDGF	1491.24	1864	1687.92	1634.01	1911.55	2654.25	2627.9	3009.85	1722.89	2483.51	1894.29	1542.84	2223.94	2468.81	2331.35	2054.35	1612.95	2639.33	1672.54	1535.37	1751.99	2247.92	1957.63	2131.96
ANO8	169.271	213.187	171.876	189.832	150.194	334.371	305.459	315.326	192.526	266.964	209.173	192.064	322.655	323.599	303.539	282.409	201.743	334.116	206.688	190.008	221.356	236.179	264.616	192.949
TUBE1	209.748	176.111	160.418	183.474	136.54	86.7983	89.7285	120.59	216.592	122.314	166.484	232.165	142.921	95.7466	130.69	180.456	201.743	82.129	166.801	209.137	167.754	144.449	130.096	147.092
ARHGEF10L	366.14	407.836	346.397	304.276	309.49	506.981	430.506	554.875	262.535	421.187	332.969	244.829	326.986	359.959	366.776	422.084	298.62	556.237	408.844	255.045	302.752	383.791	407.102	453.388
TXK	1.8399	1.8538	3.52567	4.54143	0.910264	1.97269	2.86368	0	1.0939	2.1272	2.13442	2.11059	2.16547	3.63595	0	2.03905	4.99364	1.86657	1.81305	0	1.98526	4.21748	0	0.865244
WSCD2	0	0	0.881418	0	0	0.986344	0.954559	0	0	0	2.13442	0	0	0	0	0	0	1.86657	3.62611	1.27522	0.992628	1.05437	0	0
KCNQ2	0	2.7807	0	0	0	1.97269	4.77279	0	0	0	0	0	1.08274	0	0	1.01953	0	0.933284	0	1.27522	0.992628	0	0.885005	0
TACR2	3.6798	11.1228	5.28851	4.54143	5.46158	9.86344	5.72735	13.8515	8.75118	4.25441	3.20162	4.22119	5.41368	12.1198	8.43163	11.2148	7.98982	7.46627	10.8783	6.37612	3.97051	6.32622	7.96504	3.46098
ACTR6	196.869	102.886	165.707	196.19	162.027	69.0441	71.5919	57.0357	239.564	97.8514	144.073	214.225	147.252	95.7466	76.9386	132.538	157.799	70.9296	153.203	168.33	108.196	90.6759	115.051	109.021
TIPIN	53.357	65.8099	51.1222	69.0298	71.0006	52.2762	51.5462	47.2581	66.7277	55.3073	52.2932	78.092	74.7088	61.8111	57.9675	59.1326	62.9198	48.5307	61.6438	65.0365	45.6609	53.7729	41.5952	51.0494
SRI	643.964	599.705	675.166	634.892	650.839	467.527	558.417	501.914	603.831	623.271	604.04	545.589	502.39	494.489	540.678	467.963	594.243	515.173	590.149	619.759	585.651	638.949	665.524	667.969
EIF4G3	2625.53	2462.78	2405.39	2461.46	2304.79	2231.11	1996.94	2309.13	2674.58	2381.41	2620	2334.32	2012.81	2450.63	2156.39	2235.82	2565.73	2138.15	2318.9	2737.91	2851.82	2340.7	2290.39	2354.33
NUP37	185.83	210.406	185.979	228.888	217.553	139.075	148.911	151.552	180.493	191.448	195.299	204.728	218.713	156.346	187.604	186.573	186.762	146.526	198.529	206.586	160.806	161.319	202.666	230.155
SEMA3A	345.901	307.731	293.512	307.909	269.438	185.433	194.73	156.441	315.042	199.957	242.256	363.022	339.979	179.373	207.629	281.389	234.701	160.525	188.558	492.237	343.449	332.127	289.397	232.751
GTSE1	86.4752	107.52	111.059	110.811	178.412	144.993	159.411	121.404	99.5447	102.106	130.199	69.6496	110.439	109.078	66.3991	98.8941	69.9109	144.659	76.1482	53.5594	40.6977	65.371	31.8602	95.1769
SEMA3C	609.926	631.219	672.522	820.182	627.172	427.087	446.733	945.977	1661.63	918.952	1213.42	1199.87	934.401	1009.58	797.843	1086.82	1690.85	525.439	1072.42	1217.84	1107.77	784.452	547.818	552.026
TTC38	953.987	1060.37	1091.2	833.807	865.661	1123.45	1036.65	1030.72	622.428	841.309	761.986	656.395	659.386	751.429	773.602	1033.8	714.09	1171.27	1008.96	445.053	485.395	520.859	546.048	1102.32
ACAT1	610.846	592.29	674.285	669.407	659.031	428.073	423.824	343.029	480.221	452.031	489.848	616.294	511.051	390.258	461.632	545.447	566.279	406.912	649.98	541.97	382.162	417.531	426.572	699.117
GRAMD4	415.817	492.184	457.456	435.977	432.375	632.247	606.145	546.728	351.141	540.31	434.354	426.34	487.231	505.397	579.675	548.505	396.495	697.163	431.507	369.815	433.778	483.956	519.498	518.281
CELSR1	88.3151	130.693	118.11	116.261	152.924	217.982	158.457	175.181	152.052	191.448	123.796	224.778	296.67	319.963	452.146	262.018	184.765	293.984	169.52	121.146	130.034	114.926	128.326	124.595
WNT8B	0.919949	0.926901	0.881418	1.81657	8.19237	2.95903	0	0.814795	0	0	2.13442	0	0	0	3.16186	0	0	0.933284	0.906527	0	1.98526	1.05437	4.42502	0.865244
ZNF638	1710.19	1337.52	1482.54	1511.39	1285.29	765.403	842.875	739.019	1567.55	987.023	1319.07	1591.39	1152.03	956.254	874.782	1177.55	1556.02	745.694	1190.27	1442.28	1224.9	1036.45	1042.54	1219.99
SLC25A40	175.71	114.009	146.315	155.317	133.809	49.3172	71.5919	60.2948	158.615	79.7702	135.535	175.179	84.4534	76.3549	102.234	101.953	128.836	53.1972	130.54	105.844	94.2997	62.2079	99.1205	108.156
TIMM21	278.745	249.336	284.698	247.962	275.81	204.173	206.185	185.773	292.071	221.229	261.466	247.995	241.45	159.982	207.629	230.413	251.679	219.322	242.949	288.201	242.201	241.451	219.481	254.382
ADD2	0	0.926901	0	0	0.910264	0.986344	1.90912	2.44439	0	1.0636	0	0	0	1.21198	1.05395	1.01953	0.998728	0.933284	0	1.27522	0	1.05437	0	0.865244
FGF4	0	0	0	0	0	0	0	0	0	0	0	0	0	0	0	0	0	0	0	0	0	0	0	0
RASAL2	889.591	806.404	789.75	1044.53	915.725	911.382	821.875	782.203	951.691	892.362	946.613	1275.85	1037.26	1210.77	1339.58	821.739	1037.68	860.487	1040.69	832.722	809.984	662.145	704.464	770.933
VPS9D1	294.384	371.687	313.785	275.211	295.836	525.721	450.552	508.432	346.765	423.314	359.649	291.262	329.152	436.314	389.963	373.147	327.583	606.634	300.06	344.311	481.425	491.337	436.307	317.545
ZNF37A	554.729	424.521	420.436	497.741	378.67	257.436	226.23	203.699	557.888	262.71	398.069	545.589	348.641	276.332	326.726	428.201	522.335	221.188	417.002	564.925	411.941	351.105	328.337	365.133
MARK3	1426.84	1410.74	1282.46	1244.35	1167.87	1131.34	1149.29	1190.42	1398	1156.14	1226.22	1207.26	1226.74	1222.89	1100.33	1170.42	1334.3	1245	1184.83	1456.31	1299.35	1437.11	1178.83	1189.71
SLC25A3	3958.54	4006.06	4256.37	4444.24	4824.4	4628.91	4406.24	4403.97	4423.72	4358.64	4362.75	4313	4772.7	4800.66	4877.7	4575.64	4469.31	4580.56	4577.96	4548.73	4165.07	4425.19	4171.03	4384.19
FNDC3B	3322.86	2891.93	3120.22	3778.47	3289.69	3026.1	2918.09	3276.29	4143.68	3672.62	3938	4486.07	3987.72	4161.95	4268.51	4014.9	4326.49	3549.28	3787.47	3381.9	3027.52	2740.31	2669.17	3023.16
FOSL2	2378.99	2204.17	2437.12	2861.1	3185.01	3415.71	3499.41	2912.89	2506.12	3240.8	2510.07	4126.21	5110.51	4383.74	5916.9	3956.78	3040.13	3866.59	3420.32	2853.95	2780.35	2829.93	3675.43	2404.51
CACNG5	0	0	0	0	0	0	0	0	0	0	0	0	0	0	0	0	0	0	0	0	0	0	0	0.865244
CACNG4	0	0	0	0	0	0	0	0.814795	0	1.0636	0	1.0553	2.16547	0	0	1.01953	0	0	0	0	0	0	0	0
FRYL	1066.22	912.07	951.05	1049.98	886.597	631.26	575.599	645.318	1011.86	932.779	947.681	1016.25	633.401	775.669	741.984	779.938	1005.72	568.37	857.574	886.281	759.36	668.471	723.049	881.684
TMEM131	1625.55	1538.66	1469.32	1554.99	1365.4	1254.63	1184.61	1265.38	1542.4	1280.58	1497.29	1369.78	1196.42	1188.95	1248.94	1312.13	1510.08	999.547	1338.03	1550.67	1381.74	1311.64	1126.61	1394.77
FSCN1	4951.17	5919.19	5861.43	5833.92	6924.38	9925.58	9111.26	8309.28	5078.97	7595.18	6194.07	4864.92	6611.19	8462.06	8912.23	5799.07	4713	8837.26	5964.04	4810.15	5623.24	6068.96	5660.49	6632.1
ACTB	39091.4	45192	46700.2	53067.5	58071.2	83333.2	74396.4	70956.4	44875	61231.6	55605.8	45332.4	57654.6	76719.7	69251.1	47782.2	43510.6	71514.7	50429.2	41817.2	42494.4	51779.1	41464.2	51245.8
MOCOS	289.784	318.854	322.599	296.101	343.169	346.207	379.914	332.436	214.404	273.346	235.853	278.598	349.724	269.06	336.211	371.108	270.655	278.119	279.21	147.926	154.85	152.884	142.486	305.431
PLD1	609.006	578.386	642.554	612.185	602.595	466.541	441.961	389.472	521.789	477.557	516.529	559.308	413.605	398.742	418.42	446.553	575.267	352.781	583.803	387.668	417.896	322.637	435.422	571.061
ATP12A	0	0	0	0	0	0.986344	0	0	0	0	0	1.0553	0	0	0	1.01953	0	0	0	2.55045	0	0	4.42502	0
WDR62	55.1969	77.8597	64.3435	74.4795	73.7314	125.266	130.775	102.664	53.601	55.3073	72.5701	44.3225	76.8743	95.7466	72.7228	61.1716	59.9237	119.46	68.896	43.3576	46.6535	52.7185	40.7102	68.3543
DLG1	1032.18	876.848	900.809	1088.13	980.354	612.52	701.601	598.874	1045.77	784.938	918.866	1330.73	1055.67	848.387	981.231	866.598	979.752	621.567	1037.97	1054.61	805.021	712.754	857.57	759.685
RAB7A	3612.64	3684.43	4069.51	4129.98	4336.5	3956.23	3948.05	4001.46	3940.22	4168.26	3918.79	4027.01	3907.59	4152.25	4345.45	3946.59	3697.29	4115.78	4227.13	5039.69	4318.92	4779.46	4869.3	4263.06
BCAP29	27.5985	25.9532	31.731	28.1569	33.6798	19.7269	18.1366	13.8515	21.8779	17.0176	36.2851	16.8848	18.4065	20.6037	33.7265	25.4882	19.9746	27.9985	27.1958	25.5045	17.8673	16.8699	18.5851	17.3049
SEC31B	232.747	314.219	189.505	164.4	159.296	255.463	199.503	191.477	207.84	185.067	228.382	132.967	244.698	184.221	180.226	226.335	270.655	233.321	219.379	212.963	345.435	280.463	266.386	157.474
SART3	688.122	812.892	760.664	680.306	741.865	894.614	883.921	926.422	772.292	854.073	830.288	655.34	809.887	825.36	749.361	831.934	694.116	893.152	741.539	804.667	870.535	927.846	851.375	800.351
ARHGAP15	0.919949	0	0.881418	0	0	0.986344	0	1.62959	1.0939	4.25441	3.20162	1.0553	0	0	0	2.03905	5.99237	0.933284	2.71958	5.1009	0.992628	5.27185	0.885005	0.865244
TUBA3D	11.0394	11.1228	5.28851	13.6243	5.46158	8.8771	3.81823	10.5923	6.56338	11.6996	10.6721	6.33178	17.3238	14.5438	9.48558	13.2538	14.9809	10.2661	7.25221	8.92657	6.9484	14.7612	5.31003	3.46098
PAX2	0.919949	0	0	0	0	0	1.90912	0	0	0	0	0	0	0	0	0	0	0.933284	0	0	0	0	0	0
EXOSC7	283.344	355.003	311.14	334.249	354.093	448.787	445.779	430.212	336.92	391.406	358.582	430.561	469.907	399.954	461.632	391.498	334.574	435.843	378.928	360.889	383.154	377.465	377.012	377.247
KIFAP3	584.168	451.401	576.447	631.259	611.697	426.101	389.46	327.548	487.878	465.858	535.738	525.538	426.598	374.502	416.312	421.065	490.375	345.315	530.318	567.475	421.867	451.271	453.122	545.969
MKRN2	755.278	665.515	735.102	699.38	740.044	657.891	653.873	759.389	779.949	747.712	743.844	799.915	823.962	758.701	668.207	803.387	768.022	771.826	736.1	836.547	807.999	754.929	751.369	657.586
MCM6	482.053	454.181	509.459	563.137	628.082	496.131	543.144	435.101	498.817	529.674	547.478	478.05	509.969	542.968	495.358	445.533	448.429	491.84	467.768	520.292	465.543	449.162	408.872	510.494
REXO2	1165.58	1057.59	1148.49	1171.69	1165.14	866.996	965.059	1112.2	1493.17	1284.83	1315.87	1331.79	1189.93	1209.56	1184.64	1231.59	1403.21	1069.54	1247.38	1404.02	1208.03	1265.24	1198.3	1196.63
RBM7	265.865	227.091	257.374	307.001	232.117	166.692	133.638	175.181	332.545	192.512	273.205	325.032	224.126	202.401	208.683	265.077	302.615	155.858	259.267	316.256	210.437	182.406	215.056	228.425
RBMS2	1057.02	956.561	906.097	1089.04	1058.64	857.133	986.059	797.684	963.724	883.853	938.076	1237.86	1198.59	1065.33	1261.58	950.199	944.796	817.556	982.675	938.565	956.893	954.205	938.105	1014.07
BAZ2A	2022.05	2087.38	1882.71	1864.71	1926.12	2387.94	2298.58	2214.61	1971.2	2216.55	2049.04	1882.65	2117.83	2444.57	2220.68	1958.51	2071.36	2378.01	1888.29	2073.52	2280.07	2305.91	2181.54	2156.19
PTPN23	953.987	1252.24	1060.35	980.949	1108.7	1845.45	1590.29	1604.33	1008.57	1394.38	1149.38	886.45	1174.77	1563.46	1401.76	1072.54	998.728	1763.91	1088.74	1261.2	1472.07	1511.97	1395.65	1156.83
MLH1	542.77	574.678	584.38	470.492	582.569	438.923	486.825	478.285	546.949	564.773	565.62	481.216	508.886	540.544	502.736	545.447	530.324	509.573	575.644	592.979	550.909	536.675	539.853	536.451
UNG	390.978	393.933	498.882	459.593	471.517	445.827	498.28	338.14	392.709	426.505	371.388	371.465	406.026	407.226	418.42	432.279	379.517	419.044	378.928	369.815	341.464	401.715	397.367	458.579
FMO4	77.2757	76.9328	81.0904	54.4972	46.4235	26.6313	37.2278	57.8505	51.4132	55.3073	65.0997	39.046	35.7303	43.6314	52.6977	47.9178	48.9377	38.2646	87.9331	40.8072	36.7272	39.0117	57.5253	71.8153
KLHL20	527.131	484.769	460.1	445.969	385.042	374.811	405.687	444.878	491.16	481.812	430.085	516.04	427.681	462.977	419.474	434.318	442.436	507.706	513.094	508.815	471.498	434.401	513.303	443.005
RGS11	26.6785	52.8333	22.9169	23.6154	22.7566	34.522	27.6822	30.9622	26.2535	26.5901	41.6211	31.6589	34.6476	23.0277	31.6186	37.7225	42.9453	41.0645	25.3827	16.5779	27.7936	27.4136	52.2153	29.4183
SLC46A1	136.152	152.939	141.908	176.208	163.847	189.378	189.003	158.885	110.484	148.904	115.258	211.059	264.188	216.945	364.668	153.949	158.798	161.458	126.914	81.6144	88.3439	87.5128	77.8804	163.531
PLXNA2	1143.5	1169.75	1135.27	1142.62	1175.15	1681.72	1489.11	1642.63	1070.93	1483.73	1300.93	803.081	1041.59	1456.8	1065.55	976.707	866.896	1260.87	1072.42	870.978	892.373	763.364	774.379	1289.21
SPAG5	139.832	163.135	167.469	174.391	197.527	174.583	211.912	154.811	121.423	153.159	216.643	110.806	201.389	206.037	145.446	144.773	149.809	214.655	139.605	118.596	112.167	89.6215	101.776	173.914
ANKRD13A	712.04	596.924	646.961	818.366	810.135	698.332	703.51	567.097	649.775	598.808	696.887	1029.97	944.146	803.544	1048.68	692.259	669.148	673.831	729.754	693.722	602.525	568.306	573.483	608.267
TPD52	180.31	105.667	181.572	233.43	210.271	112.443	99.2741	52.1469	122.517	73.3886	146.207	330.308	281.511	107.866	222.384	149.87	206.737	67.1964	168.614	26.7797	16.8747	18.9787	25.6651	123.73
ACACB	1333.01	1489.53	1356.5	795.659	749.147	980.426	907.785	1249.08	670.559	1018.93	1080.01	510.764	478.569	666.59	711.419	857.422	764.027	824.089	956.386	367.265	413.926	406.987	436.307	1650.02
TRAF4	714.8	882.409	756.256	745.703	860.199	1370.03	1202.74	1249.9	773.385	1041.27	787.599	885.394	1093.56	1254.4	1412.3	949.18	844.924	1215.14	849.415	724.328	933.07	1057.53	973.505	847.939
PAG1	1258.49	983.442	1092.96	1098.12	928.469	719.045	641.463	809.906	1125.62	973.196	1025.59	957.155	694.034	802.332	719.851	845.188	1048.66	741.027	916.498	1168.11	934.063	889.889	936.335	893.797
GPATCH1	130.633	132.547	119.873	147.142	104.68	131.184	118.365	125.478	113.765	110.615	140.871	140.355	135.342	149.074	165.471	121.324	110.859	130.66	134.166	124.972	99.2628	111.763	119.476	104.695
ICAM3	5.51969	0.926901	0.881418	0	3.64106	3.94538	4.77279	5.70357	2.18779	2.1272	1.06721	2.11059	0	3.63595	1.05395	5.09763	1.99746	0	1.81305	2.55045	1.98526	4.21748	2.65501	2.59573
NT5C2	440.656	418.032	384.298	464.134	425.093	308.726	346.505	336.51	460.531	325.462	395.934	452.723	410.357	389.046	466.902	337.463	439.44	289.318	443.292	459.081	457.602	355.323	444.272	370.325
MCAM	6405.6	7468.97	7579.31	7974.75	8663.89	11561.9	10400.9	10352	6422.27	11900.6	9228.15	5870.62	7091.92	9659.5	9100.89	6540.27	5364.17	8530.21	8620.16	7240.73	8276.53	8580.47	9941.26	9081.6
GPC4	130.633	128.839	126.924	131.702	176.591	155.842	158.457	488.877	325.981	576.472	463.168	388.349	277.18	436.314	339.373	249.784	335.573	286.518	440.572	429.751	397.051	337.399	438.962	109.886
MBNL3	615.446	355.93	517.392	455.96	365.016	221.927	184.23	135.256	207.84	155.286	271.071	316.589	229.54	113.926	212.899	427.182	386.508	202.523	526.692	163.229	113.16	64.3166	57.5253	389.36
CAMSAP3	164.671	174.257	185.979	143.509	140.181	288.999	268.231	174.366	96.263	105.297	133.401	98.1426	208.968	176.949	236.086	243.667	135.827	279.985	158.642	0	0	2.10874	0	177.375
RAP1GAP	264.945	318.854	341.109	225.255	247.592	410.319	356.05	413.101	219.873	313.763	257.197	142.465	193.81	195.129	209.737	335.424	216.724	336.915	265.612	11.477	21.8378	8.43496	11.5051	327.928
XAB2	461.814	595.07	523.562	505.915	548.889	902.505	827.602	835.98	461.625	649.861	536.806	441.114	630.152	694.466	688.232	659.634	504.358	895.019	554.794	538.145	677.965	764.419	810.664	593.558
ARHGEF1	1303.57	1698.08	1330.06	1246.17	1349.01	2458.96	2248.94	2308.31	1321.43	1846.41	1558.12	1118.62	1449.78	1895.54	1581.98	1377.38	1256.4	2216.55	1367.95	1479.26	1804.6	1987.49	1884.18	1672.52
STXBP2	147.192	188.161	139.264	165.308	188.425	346.207	273.004	308.807	146.582	239.311	221.979	172.013	271.767	298.148	310.916	252.843	176.775	236.121	215.753	124.972	184.629	157.101	198.241	180.836
MAP2K7	474.694	548.725	422.199	419.628	424.183	656.905	622.372	662.428	522.883	562.646	472.773	491.769	620.408	561.148	603.916	568.896	550.299	729.828	505.842	482.035	659.105	674.797	650.479	443.005
NMRK2	0	0	0	0.908286	0.910264	0	0	0	0	0	0	0	0	2.42396	0	1.01953	0.998728	0.933284	0	0	0	2.10874	0	0.865244
DGKD	494.013	532.968	496.238	517.723	595.312	803.87	767.465	620.874	484.597	581.79	595.502	696.496	941.98	826.572	969.638	669.829	515.344	750.36	512.188	285.65	353.376	311.039	346.037	460.31
CTTNBP2	8.27954	5.5614	9.6956	9.08286	4.55132	3.94538	8.59103	10.5923	7.65728	4.25441	7.47045	11.6083	7.57915	7.27189	10.5395	7.13669	6.99109	3.73313	11.7848	7.65135	8.93365	9.48933	1.77001	6.05671
ACTL6B	0	0.926901	0	0	0.910264	2.95903	1.90912	1.62959	0	0	1.06721	0	0	0	0	0	0	0	0.906527	1.27522	0.992628	0	0	0
RARB	22.0788	20.3918	20.2726	33.6066	28.2182	14.7952	20.0457	48.8877	61.2583	73.3886	72.5701	71.7602	61.716	101.806	49.5358	46.8982	54.93	67.1964	56.2047	56.1099	54.5945	49.5554	38.0552	32.014
TOP2B	1863.82	1537.73	1672.93	1778.42	1521.96	823.597	944.058	932.94	1870.56	1215.7	1733.15	1640.99	1135.79	955.042	1028.66	1328.44	1670.87	878.22	1555.6	1806.99	1315.23	1254.7	1206.26	1309.11
TM9SF3	3600.68	2664.84	3398.75	3795.73	2977.47	1369.05	1572.16	1670.33	4060.55	2153.79	3295.54	4349.94	2962.37	1870.09	2329.24	2829.19	4046.84	1552.05	3335.11	3768.29	2438.89	2086.6	2054.1	2444.32
NFKB2	589.687	725.763	576.447	716.638	819.237	1232.93	1107.29	883.238	590.705	762.603	620.048	733.432	1289.54	1087.15	1312.17	912.477	632.195	1035.01	748.791	445.053	586.643	739.114	664.639	697.387
UBE2T	55.1969	63.9561	52.0036	59.9469	65.539	53.2626	65.8645	50.5173	51.4132	68.0705	45.8899	47.4884	66.0469	58.1751	61.1293	42.8201	49.9364	55.997	70.7091	45.9081	51.6167	54.8273	35.4002	56.2409
PPP1R12B	284.264	285.485	245.034	211.631	219.374	164.719	206.185	210.217	241.751	211.657	253.995	252.216	223.044	270.272	223.438	241.628	284.637	204.389	283.743	224.44	214.408	203.494	240.721	237.942
DNAJC10	2463.62	2098.5	2313.72	2538.66	2099.07	970.563	1097.74	1156.19	2640.67	1618.8	2314.77	2532.71	1780.02	1225.31	1434.43	1852.48	2600.69	1042.48	2321.61	2757.04	1976.32	1702.81	1660.27	1721.84
GTF3C1	1829.78	2031.77	1810.43	1826.56	1922.48	2520.11	2223.17	2338.46	1837.75	2256.96	2029.83	1561.84	1769.19	2373.06	1904.49	1780.09	1761.76	2366.81	1711.52	1991.9	2396.2	2361.79	1981.53	2055.82
IL4R	1310.01	1687.89	1397.05	1464.16	1535.61	2148.26	2044.66	2184.47	1484.42	2266.54	1601.88	1655.76	1915.36	2225.2	2261.79	2178.73	1536.04	2559.06	1726.93	1310.93	1642.8	1779.78	2097.46	1711.45
USP33	885.911	686.833	778.292	830.174	683.608	335.357	415.233	400.879	952.785	483.939	728.903	911.777	589.008	446.009	540.678	623.95	864.898	372.38	724.315	868.428	601.533	539.838	571.713	623.841
PAK3	7.35959	7.41521	10.577	7.26629	4.55132	5.91806	7.63647	10.5923	2.18779	7.44522	6.40325	5.27649	7.57915	1.21198	10.5395	4.07811	6.99109	5.5997	5.43916	8.92657	0.992628	2.10874	1.77001	16.4396
CAPN6	9.19949	5.5614	14.9841	48.1392	57.3466	49.3172	59.1826	5.70357	1.0939	4.25441	3.20162	136.133	228.457	236.337	394.179	20.3905	8.98855	2.79985	19.0371	1.27522	0	0	0	9.51769
DCX	12.8793	5.5614	8.81418	7.26629	9.10264	3.94538	7.63647	1.62959	1.0939	2.1272	1.06721	2.11059	2.16547	1.21198	0	0	3.99491	0.933284	1.81305	0	0	0	0	5.19147
SNRPA	345.901	490.33	453.049	399.646	509.748	670.714	672.009	563.838	380.676	502.02	457.832	360.912	450.418	495.701	534.355	424.123	360.541	643.032	450.544	422.099	460.579	547.218	426.572	454.253
SPAG6	0	0	0	0	0	0	0	0	0	0	0	1.0553	0	1.21198	1.05395	0	0	0	0	1.27522	0	0	0	0
EXOSC5	89.235	111.228	105.77	138.06	122.886	203.187	177.548	154.811	105.014	153.159	104.586	96.032	165.659	140.59	113.827	147.831	100.872	180.124	109.69	103.293	133.012	139.177	123.901	115.943
DYNC1I2	624.645	595.07	683.099	647.608	616.249	477.391	459.143	428.582	694.625	539.246	632.854	626.847	474.238	492.065	478.495	511.803	642.182	402.245	647.26	659.291	557.857	563.034	472.593	630.763
APBB1IP	218.948	237.287	288.224	214.356	225.745	245.6	248.185	212.662	204.559	259.519	209.173	279.654	323.738	206.037	277.19	353.776	246.686	214.655	304.593	122.422	94.2997	108.6	104.431	251.786
LRCH4	149.032	175.184	157.774	156.225	157.476	291.958	266.322	245.253	127.986	184.003	192.097	122.414	221.961	219.369	218.168	183.515	162.793	303.317	173.147	219.339	245.179	206.657	227.446	157.474
FAM76B	223.548	139.035	171.876	179.841	135.629	70.0304	86.8648	73.3316	231.906	109.551	189.963	243.774	141.838	101.806	109.611	124.382	220.719	85.8621	194.903	211.687	146.909	119.144	149.566	125.46
SIRT6	206.989	272.509	207.133	234.338	227.566	406.374	344.596	389.472	237.376	325.462	263.6	222.668	316.159	370.867	339.373	290.565	222.716	413.445	275.584	229.54	259.076	350.051	334.532	240.538
TYR	0	0	0.881418	0	0	0	0	0	0	0	0	0	0	0	0	0	0	0	0	0	0	0	0	0
POLD3	279.664	270.655	254.73	255.228	248.502	178.528	243.412	197.18	253.784	209.53	263.6	283.875	216.547	215.733	220.276	211.042	269.656	213.722	255.641	255.045	265.032	261.484	269.041	211.12
ACTN2	2.75985	6.4883	1.76284	1.81657	1.82053	2.95903	3.81823	3.25918	4.37559	2.1272	0	2.11059	3.24821	3.63595	5.26977	2.03905	3.99491	4.66642	0	2.55045	2.97788	1.05437	3.54002	0
CAPZB	4450.71	4947.8	4791.39	4719.46	5103.85	5797.73	5573.67	6067.78	4880.97	5488.19	5024.41	4036.51	4478.2	5399.38	5203.37	4808.09	4433.35	6193.27	4630.54	5433.73	5728.46	6569.78	5881.74	5373.17
GPR137B	245.626	230.798	286.461	275.211	287.643	222.914	222.412	300.659	344.578	357.37	309.49	310.257	245.781	255.728	294.053	278.331	299.618	238.921	301.873	397.87	339.479	389.063	400.907	265.63
NAALAD2	61.6366	34.2953	43.1895	20.8906	18.2053	13.8088	9.54559	9.77754	60.1644	18.0812	33.0834	45.3778	20.572	21.8157	16.8633	25.4882	40.9478	5.5997	36.2611	40.8072	21.8378	20.033	23.8951	28.5531
JADE1	454.455	384.664	417.792	475.034	516.12	401.442	424.779	427.767	455.061	425.441	465.303	679.611	670.214	557.512	673.477	567.876	525.331	558.104	454.17	437.402	398.044	313.148	450.467	340.906
SLC25A43	383.619	337.392	396.638	407.821	413.26	342.261	321.686	277.03	298.634	308.445	326.566	390.46	371.378	309.055	404.718	341.542	313.601	313.583	358.078	271.623	236.245	285.734	271.696	370.325
UBE2A	917.189	771.181	896.402	968.233	875.674	547.421	526.916	537.765	1100.46	698.787	993.571	1077.46	821.797	622.959	673.477	786.055	984.746	489.041	905.62	1106.9	811.97	758.092	708.889	778.72
FGFR1	3234.54	3582.47	3131.68	2883.81	2909.2	3887.18	3538.55	3828.72	2666.92	3738.56	3113.05	2362.81	2523.86	3037.23	2609.59	2690.53	2541.76	3277.69	2662.47	3457.13	3600.26	3790.46	3576.3	3330.33
FKBP6	14.7192	4.6345	7.93276	7.26629	2.73079	7.89075	11.4547	14.6663	8.75118	6.38161	6.40325	10.553	8.66189	12.1198	5.26977	8.15622	8.98855	11.1994	6.34569	6.37612	10.9189	11.5981	15.9301	7.7872
SMC1B	3.6798	1.8538	1.76284	1.81657	1.82053	0.986344	3.81823	0	3.28169	0	6.40325	2.11059	3.24821	1.21198	1.05395	8.15622	0.998728	2.79985	2.71958	2.55045	1.98526	3.16311	2.65501	0.865244
FBLN1	50709.4	55543.6	53438.6	39971.9	42857.9	61707.7	58299.7	67468.3	44586.2	60407.3	47642.3	29622.2	30662	46749.8	40834.4	42317.5	35964.2	48707.1	39018.7	65806.7	76124.6	94384.1	80078.8	55280.5
ITGA8	73.5959	58.3947	58.1736	29.9734	43.6927	27.6176	32.455	49.7025	77.6667	48.9257	67.2341	43.2672	56.3023	37.5714	42.1582	47.9178	54.93	37.3313	40.7937	45.9081	52.6093	28.468	57.5253	48.4537
CST7	2.75985	2.7807	0.881418	0	0.910264	1.97269	0	4.07398	0	3.19081	4.26883	1.0553	2.16547	0	1.05395	3.05858	1.99746	0	0.906527	2.55045	0	0	0	0.865244
MAP2	250.226	185.38	214.185	1141.72	948.495	687.482	728.328	247.698	247.221	214.848	306.289	1689.53	1587.29	1022.91	1760.1	1234.65	1289.36	727.961	1427.78	158.128	113.16	117.035	106.201	184.297
PIAS2	475.614	328.123	365.788	396.013	324.054	247.572	236.731	283.549	403.648	293.554	398.069	505.487	336.731	287.24	343.589	431.26	471.399	265.053	374.395	364.714	293.818	278.354	299.132	312.353
AMPH	29.4384	27.807	37.0195	35.4232	35.5003	40.4401	38.1823	50.5173	94.0752	62.7525	51.226	106.585	112.605	79.9908	85.3703	155.988	57.9262	53.1972	56.2047	258.871	232.275	335.29	338.072	32.014
ARAF	664.203	787.866	746.561	717.546	802.853	1124.43	1168.38	1153.75	767.916	990.214	794.003	659.561	988.538	1155.02	1124.57	926.75	722.08	1264.6	855.761	770.236	900.314	1054.37	1057.58	864.379
MCCC1	359.7	332.757	285.579	340.607	338.618	267.299	336.005	293.326	280.038	283.982	256.13	269.101	295.587	313.903	359.398	296.682	304.612	271.586	314.565	266.522	251.135	230.907	238.066	344.367
LAMP3	34.9581	27.807	37.901	71.7546	69.18	66.085	50.5916	17.9255	18.5963	37.2261	26.6802	55.9308	69.2951	38.7834	73.7768	24.4686	22.9707	19.599	43.5133	16.5779	10.9189	32.6855	33.6302	25.0921
FAP	899.71	857.383	834.703	995.482	908.443	461.609	442.915	1020.12	1904.48	1284.83	1510.1	1624.1	904.085	1077.45	995.986	1288.68	1964.5	892.219	1511.18	1726.65	1447.25	1381.23	1346.98	719.883
NEBL	47.8373	51.9064	68.7506	83.5623	71.9108	38.4674	76.3647	48.0729	85.324	42.5441	68.3013	257.493	238.202	101.806	208.683	189.632	135.827	69.9963	114.222	12.7522	10.9189	6.32622	15.0451	35.475
ACER3	425.936	285.485	383.417	395.105	337.708	199.241	193.775	206.958	341.296	244.629	357.515	391.515	234.954	271.484	265.596	251.823	373.524	192.256	311.845	515.191	328.56	316.311	343.382	260.439
UBE2K	1139.82	871.287	1056.82	1161.7	911.174	536.571	563.19	506.803	1203.29	639.225	1024.52	1269.52	886.761	631.443	801.005	914.516	1185.49	521.706	936.442	1045.68	727.596	700.102	714.199	825.443
PIK3C3	703.761	608.974	621.4	694.839	627.172	458.65	435.279	409.842	689.155	496.702	581.628	614.183	516.465	487.217	485.873	576.033	658.162	459.176	569.299	721.777	610.466	584.121	550.473	598.749
N4BP2	215.268	127.912	151.604	186.199	120.155	65.0987	80.1829	55.4061	201.277	98.915	136.603	227.944	133.177	90.8987	83.2624	120.304	188.76	51.3306	144.138	182.357	123.086	84.3496	111.511	130.652
TIGAR	449.855	345.734	377.247	383.297	328.605	282.094	231.003	244.439	348.953	199.957	259.332	297.594	180.817	220.581	188.658	238.569	345.56	181.057	257.454	388.944	311.685	317.366	265.501	318.41
TULP3	688.122	672.003	696.32	756.602	632.633	649.014	636.691	621.689	709.939	630.716	609.376	678.556	710.275	644.774	674.53	600.501	670.146	631.833	686.241	605.732	688.884	648.438	678.799	600.48
SYNJ2	946.627	878.702	895.52	980.949	791.019	833.461	840.012	882.423	928.719	980.641	915.664	775.643	729.764	896.867	692.448	794.211	750.045	1255.27	696.212	1755.98	1393.65	1513.02	1403.62	901.585
ADCY2	0.919949	0	0	2.72486	2.73079	4.93172	4.77279	3.25918	5.46949	3.19081	2.13442	0	0	0	2.10791	4.07811	2.99618	0	0.906527	6.37612	1.98526	2.10874	4.42502	2.59573
PPP2R5C	1186.73	992.711	1167.88	1156.25	1095.05	802.884	899.194	881.608	1294.08	1068.92	1150.45	1153.44	1025.35	967.162	1048.68	1117.4	1189.48	823.156	1021.66	1137.5	897.336	933.118	1022.18	1046.95
PMS2P1	114.074	105.667	106.652	117.169	111.052	124.279	104.047	131.182	110.484	115.933	120.594	105.53	86.6189	140.59	102.234	111.128	106.864	114.794	127.82	102.018	100.255	115.981	128.326	140.17
RBFOX1	4.59974	3.7076	7.05134	4.54143	2.73079	6.90441	7.63647	11.4071	3.28169	4.25441	1.06721	3.16589	2.16547	6.05991	5.26977	2.03905	0.998728	5.5997	6.34569	2.55045	0.992628	2.10874	10.6201	10.3829
GNB1	6324.65	6686.66	6712.88	7233.59	7670.79	8511.16	8380.07	7871.74	6799.67	7619.65	6913.37	7206.62	8083.71	8369.95	8929.1	7443.57	6508.71	8311.82	7126.21	6691.1	6492.78	7191.86	6834.89	7345.06
HOXA9	184.91	156.646	170.114	169.85	121.975	131.184	134.593	105.109	172.836	148.904	155.812	149.852	118.018	111.502	100.126	111.128	172.78	88.6619	158.642	159.403	141.946	124.416	164.611	138.439
EDN1	80.9555	78.7866	59.055	260.678	339.528	322.534	259.64	131.997	89.6996	226.547	107.788	433.727	499.141	413.286	646.074	228.374	150.808	149.325	275.584	19.1284	23.8231	17.9243	74.3404	87.3897
MLLT10	613.606	560.775	518.274	566.771	467.876	471.472	496.37	437.545	566.639	459.476	511.193	561.418	534.872	477.521	491.143	424.123	542.309	425.577	540.29	578.952	525.1	526.131	538.968	522.608
ZCWPW1	45.0775	58.3947	38.7824	44.506	31.8592	39.4538	54.4098	44.8137	48.1315	51.0529	52.2932	44.3225	41.144	30.2996	36.8884	43.8397	53.9313	42.931	38.0741	59.9356	66.5061	82.2409	69.9154	46.7232
ADCYAP1R1	33.1182	37.076	32.6125	12.716	24.5771	13.8088	28.6368	93.7014	85.324	52.1165	80.0406	53.8202	30.3166	32.7235	35.8344	56.074	45.9415	36.3981	27.1958	80.3392	94.2997	42.1748	67.2604	28.5531
FGF20	0.919949	0.926901	0	1.81657	0	0	1.90912	0	0	2.1272	0	0	1.08274	0	0	0	0.998728	0	1.81305	1.27522	0	0	0.885005	0
P2RY10	0	0	0	0	0	0	0	0	0	0	0	0	0	0	0	0	0	0	0	0	0	0	0	0
ITM2A	63.4765	62.1023	47.5966	42.6895	37.3208	35.5084	53.4553	47.2581	39.3803	18.0812	40.5539	41.1566	23.8202	32.7235	40.0502	32.6249	31.9593	28.9318	38.9806	56.1099	41.6904	45.3379	48.6753	47.5884
NRDC	2170.16	2049.38	2177.1	2283.43	2176.44	1819.8	1812.71	1753.44	2168.1	1900.66	2039.43	2281.55	2200.12	1940.38	2030.97	2202.18	2227.16	1805.9	2113.11	2169.16	2218.52	2058.13	2030.2	1928.63
VDAC3	677.082	598.778	641.672	742.07	699.993	496.131	484.916	501.099	661.808	565.836	650.997	711.27	684.289	483.581	627.103	620.892	684.129	496.507	669.017	613.383	552.894	522.968	504.453	629.898
PCM1	1837.14	1649.88	1818.36	1965.53	1724.04	1044.54	1144.52	1015.23	1764.46	1275.26	1703.26	1788.73	1449.78	1168.35	1325.87	1636.34	1789.72	1150.74	1741.44	1679.47	1432.36	1227.29	1323.08	1485.62
TNRC6C	308.183	285.485	321.717	257.045	253.964	365.934	293.049	391.916	283.319	371.197	328.7	251.161	267.436	306.631	298.269	291.585	248.683	371.447	315.471	418.274	447.675	445.999	387.632	337.445
CBFA2T2	420.417	480.135	364.907	333.341	339.528	422.155	423.824	424.508	367.55	390.342	378.859	380.962	387.619	399.954	407.88	403.733	364.536	475.041	367.143	405.521	431.793	452.325	432.767	398.878
BRINP1	78.1957	78.7866	54.6479	66.3049	62.8082	83.8392	63.0009	115.701	68.9155	92.5334	58.6964	62.2625	56.3023	83.6268	110.665	83.6012	67.9135	89.5952	78.8678	210.412	211.43	212.983	188.506	52.7799
ITCH	1339.45	1166.04	1303.62	1412.39	1216.11	684.523	784.647	779.759	1300.64	956.178	1139.78	1321.23	1008.03	856.871	888.483	1104.15	1220.45	704.629	1115.93	1261.2	976.746	830.844	915.095	1047.81
PKD2L2	2.75985	0.926901	0	0.908286	0	0	0	0	0	1.0636	2.13442	1.0553	1.08274	2.42396	0	1.01953	1.99746	0	2.71958	2.55045	0	2.10874	0.885005	1.73049
TP53INP2	1001.82	1154.92	1144.96	982.766	1020.41	1333.54	1173.15	1340.34	1101.55	1312.49	1228.36	919.164	894.34	1201.07	1303.74	1084.78	1052.66	1412.99	1348.91	1108.17	1300.34	1111.31	1587.7	1107.51
SDF4	3724.87	5086.83	4303.08	4061.86	4565.88	7405.47	6811.73	7664.78	4134.93	6029.56	4450.26	3474.04	4528	5844.18	5530.1	4977.33	3860.08	7217.08	4464.64	4208.24	5546.81	6150.14	6455.23	5537.56
MYH7B	22.0788	26.8801	20.2726	18.1657	27.3079	23.6723	28.6368	24.4439	17.5024	32.9717	26.6802	21.1059	20.572	29.0876	21.0791	37.7225	24.9682	32.6649	19.9436	20.4036	31.7641	35.8486	37.1702	29.4183
BPIFB2	1.8399	0	0	0.908286	1.82053	0	4.77279	5.70357	0	3.19081	1.06721	4.22119	12.9928	1.21198	8.43163	4.07811	3.99491	4.66642	1.81305	0	0	0	0	0.865244
TP73	2.75985	4.6345	8.81418	5.44972	7.28211	1.97269	9.54559	4.07398	2.18779	1.0636	4.26883	3.16589	1.08274	2.42396	1.05395	3.05858	2.99618	2.79985	1.81305	0	0.992628	0	2.65501	4.32622
TOLLIP	1018.38	1067.79	1088.55	962.783	1107.79	1538.7	1376.47	1379.45	854.334	1130.61	942.345	835.795	932.236	1193.8	1253.15	1100.07	850.916	1481.12	1099.62	937.29	981.709	1214.63	1265.56	1191.44
UBE2D4	128.793	141.816	163.944	159.858	135.629	134.143	141.275	106.738	130.174	162.731	166.484	106.585	128.846	133.318	152.823	103.992	136.826	125.993	136.886	163.229	158.82	114.926	144.256	150.553
CLUL1	9.19949	5.5614	7.93276	5.44972	8.19237	3.94538	2.86368	0	6.56338	3.19081	6.40325	2.11059	0	2.42396	4.21582	1.01953	0.998728	0.933284	0	8.92657	3.97051	2.10874	6.19503	2.59573
RUNX1T1	364.3	299.389	338.464	265.22	249.412	224.886	223.367	276.216	286.601	236.12	296.684	229	188.396	201.189	197.089	197.788	250.681	179.19	281.93	410.622	307.715	316.311	289.397	287.261
CDH17	0.919949	1.8538	0	1.81657	0	1.97269	0.954559	3.25918	3.28169	0	1.06721	1.0553	0	2.42396	3.16186	3.05858	1.99746	2.79985	2.71958	2.55045	0.992628	1.05437	4.42502	3.46098
THOC1	269.545	235.433	242.39	258.862	212.091	146.965	158.457	123.849	284.413	201.021	318.028	262.769	166.741	167.254	153.877	184.534	296.622	140.926	252.014	265.247	231.282	184.515	177.886	168.723
FKBP7	1022.06	882.409	1055.06	946.434	772.814	476.404	540.28	551.616	1042.48	690.278	916.732	819.966	577.098	509.032	422.636	659.634	866.896	440.51	776.893	1180.86	949.945	961.586	954.92	866.11
OSBPL6	110.394	113.082	108.414	105.361	69.18	70.0304	66.8191	67.628	66.7277	72.325	92.8471	61.2072	61.716	59.3871	56.9135	64.2302	81.8957	66.2631	56.2047	118.596	84.3734	86.4584	78.7654	106.425
SLC1A3	227.227	197.43	179.809	181.657	218.463	138.088	174.684	147.478	234.094	161.668	170.753	408.4	442.839	302.996	518.545	249.784	219.72	185.723	193.09	502.439	461.572	532.457	440.732	126.326
XRCC5	3742.35	3393.38	3835.05	4073.66	4060.69	2791.35	3027.86	2839.56	3967.57	3281.21	3832.34	3615.45	3432.27	2974.2	3238.8	3384.83	3813.14	3010.77	3763.9	4532.15	3630.04	3652.34	3347.09	3578.65
LXN	867.512	769.328	1053.29	773.86	769.173	587.861	572.735	552.431	603.831	744.522	794.003	480.16	262.022	538.12	469.009	418.006	519.338	389.179	837.631	436.127	371.243	266.756	395.597	929.272
SP140	22.9987	40.7836	34.3753	26.3403	21.8463	23.6723	26.7276	44.8137	36.0986	24.4629	50.1588	27.4377	17.3238	24.2396	13.7014	35.6834	23.9695	22.3988	29.9154	43.3576	23.8231	30.5767	22.1251	17.3049
MKNK1	521.611	507.942	426.606	460.501	431.465	461.609	512.598	479.914	471.47	453.095	422.614	462.22	453.666	430.254	386.801	460.826	439.44	431.177	436.946	455.255	506.24	471.304	573.483	403.204
TNS1	4822.37	5134.1	4762.3	4880.22	4542.22	5979.22	5348.39	7006.42	6204.59	7517.54	6624.16	5182.56	5309.74	7496.11	6095.02	6611.63	6330.94	8765.4	5704.77	4635.44	5660.96	5677.79	5733.06	5432.87
REXO1	436.056	509.795	423.081	427.803	426.914	782.171	690.146	775.685	417.869	692.405	511.193	420.008	570.602	724.765	720.904	577.052	473.397	815.69	483.179	545.796	615.429	723.298	726.589	484.537
SAR1A	2394.63	1946.49	2134.79	2454.19	2199.2	1286.19	1394.61	1581.52	2743.49	2004.89	2580.51	2795.48	2208.78	1676.17	1993.03	2055.37	2580.71	1406.46	2319.8	2624.41	2213.56	2112.96	2005.42	2017.75
CDC14A	93.8348	74.1521	72.2763	92.6452	77.3724	43.3991	45.8188	72.5168	90.7935	69.1341	106.721	83.3685	63.8814	71.5069	84.3163	46.8982	59.9237	36.3981	88.8396	67.5869	66.5061	37.9573	69.9154	68.3543
RAPGEF3	373.499	475.5	364.026	342.424	288.554	497.117	522.144	492.951	301.916	429.695	447.16	229	219.795	319.963	299.323	209.003	299.618	286.518	357.171	292.026	339.479	303.659	361.967	365.133
CEACAM1	533.57	519.991	560.582	562.229	442.388	434.978	483.007	339.77	285.507	233.993	315.894	262.769	303.166	230.277	309.862	343.581	306.609	255.72	334.508	71.4126	57.5724	83.2953	90.2705	574.522
SENP1	264.945	239.14	282.935	261.586	263.976	163.733	162.275	177.625	290.977	216.975	284.944	265.935	195.975	197.553	238.194	242.647	250.681	196.923	273.771	321.357	266.024	226.69	272.582	237.942
DUSP13B	0.919949	1.8538	4.40709	1.81657	0	5.91806	0.954559	0.814795	1.0939	0	0	0	0	0	0	2.03905	2.99618	0	0	0	0	0	0	0.865244
CIC	1967.77	2317.25	2109.23	1912.85	2105.44	3526.18	3275.09	2901.49	1751.33	2552.65	1965.8	1685.31	2205.53	2577.89	2764.52	2428.51	1674.87	3323.42	2095.89	2054.39	2366.43	2694.97	2817.86	2513.53
LIPE	42.3177	53.7602	38.7824	39.0563	30.0387	64.1124	85.9103	67.628	30.6291	68.0705	39.4867	16.8848	44.3922	48.4793	31.6186	38.742	43.944	68.1297	37.1676	33.1558	58.5651	51.6642	56.6403	54.5104
FDFT1	1634.75	1915.9	1881.83	1984.61	2208.3	2239	2286.17	1874.84	1324.71	1570.94	1774.77	1753.9	2470.8	2205.81	2660.18	1608.81	1542.04	1869.37	1747.78	1446.1	1335.08	1375.95	1271.75	2167.44
PAFAH1B3	91.9949	101.032	100.482	90.8286	124.706	171.624	169.911	127.108	79.8545	125.505	71.5029	59.0966	119.101	121.198	150.715	88.6988	77.9008	145.592	82.4939	68.8621	104.226	118.089	111.511	121.134
OPHN1	175.71	146.45	156.892	178.024	152.924	147.952	118.365	149.108	156.427	179.749	165.417	159.35	124.515	149.074	123.313	176.378	155.802	106.394	171.334	204.036	170.732	169.754	156.646	160.935
AFM	807.715	669.222	785.343	316.084	290.374	154.856	146.047	193.921	141.113	156.35	253.995	43.2672	47.6404	16.9677	38.9963	88.6988	145.814	56.9303	280.117	0	0	0	0	758.819
KIF22	197.789	241.921	236.22	173.483	269.438	314.644	355.096	310.437	196.902	260.583	225.181	157.239	204.637	271.484	201.305	176.378	178.772	353.714	223.912	193.834	174.703	205.602	168.151	206.793
SCGN	13.7992	14.8304	21.154	9.99115	2.73079	5.91806	1.90912	4.07398	1.0939	3.19081	5.33604	1.0553	0	1.21198	3.16186	3.05858	0.998728	4.66642	7.25221	0	3.97051	3.16311	3.54002	19.9006
CARMIL1	360.62	263.24	305.852	290.652	318.592	293.931	251.049	254.216	226.437	239.311	293.482	274.377	240.367	271.484	278.244	251.823	276.648	369.58	286.462	232.091	176.688	166.591	166.381	292.453
PGM1	1306.33	1291.17	1296.57	1462.34	1621.18	1688.62	1638.02	1544.04	1473.48	1558.18	1407.65	2136.98	2742.57	2385.18	3072.28	2078.82	1630.92	1776.97	1658.94	1201.26	1457.18	1498.26	1339.01	1418.14
DDX1	1623.71	1506.21	1688.8	1755.72	1638.47	1171.78	1186.52	1240.12	1657.25	1386.94	1670.18	1650.48	1527.74	1284.7	1340.63	1511.96	1551.02	1212.34	1538.38	1915.39	1626.92	1541.49	1513.36	1518.5
DNM2	2236.4	2561.95	2273.18	2223.48	2463.17	3802.36	3448.82	3234.74	1869.47	2671.77	2260.35	1977.63	2620.22	3026.32	2938.42	2588.58	1837.66	3512.88	2228.24	2148.75	2339.62	2626.44	2647.93	2710.81
EPB41L2	1800.34	1577.58	1628.86	1852.9	1788.67	1593.93	1561.66	1522.85	1781.96	1567.75	1903.9	1983.96	1909.95	1931.9	1924.52	1564.97	1815.69	1807.77	1788.58	1773.84	1569.34	1336.94	1407.16	1613.68
RIMS1	0.919949	0	0.881418	0	1.82053	0.986344	0	1.62959	2.18779	0	0	1.0553	2.16547	3.63595	4.21582	5.09763	0.998728	1.86657	0	0	0	0	0.885005	0
MOXD1	1918.09	2018.79	1794.57	1648.54	1627.55	1131.34	1122.56	1258.86	1330.18	1222.08	1443.93	907.556	463.411	831.42	841.055	646.38	1049.66	667.298	1132.25	1002.33	965.827	686.395	926.6	1726.16
STX7	715.72	608.047	683.98	786.576	720.019	443.855	448.643	449.767	767.916	529.674	674.475	924.44	595.505	528.424	634.48	557.681	784.001	427.444	681.708	719.227	509.218	434.401	528.348	578.848
RABL2B	382.699	405.056	325.243	297.918	301.297	348.179	359.869	345.473	330.357	388.215	358.582	308.147	354.055	305.419	299.323	325.229	352.551	367.714	348.106	420.824	409.955	463.923	438.077	360.807
KEAP1	1025.74	1159.55	1134.38	1066.33	1142.38	1755.69	1501.52	1592.11	1054.52	1477.34	1110.96	1005.7	1231.07	1411.96	1448.13	1221.39	921.826	1824.57	1001.71	1295.63	1447.25	1614.24	1640.8	1294.41
DDX43	6.43964	8.34211	5.28851	11.8077	14.5642	0.986344	4.77279	3.25918	13.1268	5.31801	7.47045	10.553	12.9928	6.05991	8.43163	10.1953	15.9796	2.79985	5.43916	2.55045	3.97051	3.16311	9.73505	1.73049
PTPRH	59.7967	89.9094	78.4462	59.0386	68.2698	61.1533	85.9103	105.923	71.1033	72.325	73.6373	98.1426	118.018	77.5669	94.8558	136.617	44.9427	108.261	73.4287	35.7063	51.6167	44.2836	57.5253	75.2763
DCT	0	1.8538	0	0.908286	0	0	0	0.814795	1.0939	0	3.20162	2.11059	0	2.42396	0	1.01953	3.99491	0.933284	0.906527	0	0	0	0	0
SLC35C2	708.361	919.485	778.292	743.886	800.122	951.822	996.559	1059.23	846.677	1006.17	900.723	751.372	913.829	922.318	975.961	856.403	763.028	1105.01	820.407	839.098	999.576	1122.9	1179.71	796.025
CRYBG3	879.471	604.339	728.051	777.493	598.954	375.797	398.051	404.953	725.254	509.465	761.986	618.404	500.224	443.585	469.009	554.623	719.084	336.915	596.495	827.621	618.407	544.055	563.748	717.288
EPHA6	3.6798	0	2.64425	0	0.910264	0	0.954559	1.62959	2.18779	1.0636	1.06721	0	0	0	2.10791	1.01953	0	0	0	0	0.992628	0	0	0
SCTR	7.35959	7.41521	7.93276	11.8077	3.64106	13.8088	6.68191	19.5551	9.84508	9.57242	7.47045	4.22119	6.49642	3.63595	8.43163	21.4101	17.9771	22.3988	25.3827	0	1.98526	0	1.77001	7.7872
RFX3	216.188	139.035	137.501	138.968	105.591	78.9075	78.2738	86.3683	160.803	88.279	138.737	176.235	88.7844	95.7466	116.989	105.011	182.767	92.3951	127.82	174.706	132.02	94.8933	137.176	111.617
RIF1	944.788	652.538	778.292	836.532	632.633	316.616	322.641	345.473	959.348	449.904	789.734	960.32	592.257	469.037	452.146	572.974	926.819	327.583	650.886	877.355	548.923	499.772	401.792	525.203
RAB21	776.437	629.366	751.849	821.091	666.313	393.551	433.37	467.692	951.691	561.582	740.642	941.325	698.365	500.549	604.97	624.97	816.959	430.244	736.1	811.043	618.407	544.055	650.479	603.941
SLC4A4	200.549	126.985	181.572	164.4	152.014	94.689	92.5922	64.3688	64.5399	94.6606	118.46	278.598	260.939	152.71	276.136	178.417	151.807	99.8613	174.053	15.3027	5.95577	2.10874	0	121.999
SMARCA2	1723.98	1684.18	1679.98	1624.92	1525.6	1567.3	1448.07	1534.26	1687.88	1635.82	1740.62	1456.31	1405.39	1578	1414.41	1476.27	1483.11	1458.72	1580.98	1671.82	1678.53	1635.33	1625.75	1635.31
RDH8	0.919949	2.7807	0	2.72486	0	0	0.954559	0	0	0	0	2.11059	0	4.84793	0	0	0	0.933284	0	1.27522	0	0	0	0
SESN1	690.882	593.216	655.775	615.818	575.287	321.548	349.368	392.731	663.996	453.095	621.115	542.423	376.792	275.12	308.808	435.338	535.318	255.72	541.196	757.483	583.665	533.511	601.803	609.997
MID2	603.486	456.035	563.226	594.019	529.774	408.346	443.87	408.212	608.207	532.865	534.671	573.026	414.688	524.788	516.437	461.846	503.359	503.973	593.775	520.292	454.624	395.389	496.488	592.692
DNAAF6	0	0	0	0	0.910264	0	0	0	0	0	0	0	0	0	0	1.01953	0	0	0	0	0	0	0	0
COL5A3	2881.28	3740.97	2963.33	3016.42	3286.96	4146.59	3866.92	4412.12	3550.79	4366.09	4010.57	2253.06	2241.26	4011.66	2678.1	2240.92	2937.26	4891.34	2690.57	3842.25	4191.87	5109.48	5176.39	3595.09
SRCAP	114.994	122.351	133.094	111.719	114.693	178.528	126.002	140.96	105.014	159.54	126.998	132.967	120.184	166.042	133.852	129.48	104.866	172.657	102.438	126.247	144.924	143.394	107.971	138.439
PUM3	398.338	419.886	383.417	478.667	453.311	258.422	324.55	280.29	459.437	286.109	413.009	459.054	407.109	284.816	263.488	385.381	409.478	282.785	444.198	555.998	412.933	385.9	306.212	337.445
CPB2	1318.29	1194.77	1518.68	707.555	576.197	379.742	357.959	762.648	651.963	736.013	1012.78	399.958	272.849	281.18	290.891	706.532	642.182	291.184	997.179	0	0	0	0	1173.27
CHRNA3	0	1.8538	2.64425	0.908286	0	0.986344	1.90912	5.70357	1.0939	1.0636	1.06721	3.16589	3.24821	1.21198	2.10791	4.07811	1.99746	0	0	0	1.98526	1.05437	1.77001	0.865244
KCNN2	22.0788	38.9298	21.154	19.9823	28.2182	36.4947	28.6368	51.3321	14.2207	26.5901	21.3442	14.7742	14.0756	10.9078	15.8093	7.13669	11.9847	26.1319	16.3175	31.8806	19.8526	33.7399	8.85005	30.2836
CNOT4	390.978	336.465	413.385	396.921	355.913	359.029	307.368	277.03	391.615	304.19	340.439	341.916	323.738	382.986	317.24	367.03	347.557	293.051	343.574	372.366	387.125	373.247	322.142	338.311
PSEN1	1116.82	1088.18	1092.96	1188.95	1162.41	983.385	942.149	938.644	1149.69	1044.46	1077.88	1371.89	1375.07	1135.63	1382.79	1176.53	1244.41	1091.01	1228.34	1197.44	1100.82	1073.35	1128.38	1141.26
CPOX	522.531	448.62	511.222	518.631	465.145	387.633	421.915	299.845	474.751	371.197	425.816	497.045	415.771	311.479	367.83	453.689	460.413	334.116	372.582	538.145	393.081	340.562	369.047	398.878
CLDND1	784.716	596.924	707.778	786.576	624.441	440.896	463.915	430.212	856.522	588.172	665.938	971.929	638.814	471.461	580.729	568.896	846.921	447.976	710.717	844.199	620.393	586.23	617.733	520.012
MOK	92.9148	126.058	79.3276	97.1866	106.501	96.6617	132.684	150.737	131.268	149.968	125.931	155.129	161.328	172.101	171.794	167.202	122.844	196.923	106.064	168.33	135.99	181.352	103.546	85.6592
HSP90AA1	8340.26	7726.64	8887.34	10367.2	10405.2	6334.3	7199.28	6555.84	9757.56	7817.48	9163.05	11040.5	11530.1	7995.45	9150.43	8314.24	8828.75	6598.32	9119.66	10491.3	8627.92	8604.72	7514.58	7926.5
RBL1	139.832	93.617	121.636	111.719	94.6674	62.1397	84.9557	78.2203	106.108	109.551	119.527	85.4791	87.7016	89.6867	68.507	103.992	95.8779	73.7294	87.0266	105.844	87.3513	81.1865	81.4204	84.7939
DLGAP4	1639.35	1904.78	1726.7	1796.59	1849.66	2416.54	2270.89	2116.84	1839.94	2067.64	1932.71	1747.57	2191.46	2375.48	2261.79	1993.18	1659.89	2469.47	1959.91	1845.25	2086.5	2296.42	2089.5	1849.89
IGSF9B	34.0381	48.1988	36.1381	29.9734	44.6029	36.4947	67.7737	67.628	60.1644	43.6077	51.226	70.7049	75.7915	49.6913	57.9675	69.3278	53.9313	69.9963	46.2329	59.9356	66.5061	79.0778	77.8804	23.3616
CFHR2	369.819	314.219	376.365	256.137	224.835	133.156	122.183	198.81	202.371	239.311	315.894	170.958	134.259	66.659	86.4242	233.472	211.73	85.8621	360.798	0	0	0	0	295.914
CROCCP3	126.033	136.254	83.7347	79.0209	67.3595	137.102	110.729	139.33	100.639	93.597	91.7799	96.032	93.1153	127.258	74.8307	93.7965	106.864	100.795	77.9613	85.4401	135.99	102.274	85.8455	99.5031
NDC80	99.3545	62.1023	96.956	121.71	131.988	46.3582	69.6828	61.9244	92.9813	91.4698	106.721	68.5943	61.716	61.8111	41.1042	63.2107	77.9008	58.7969	92.4657	42.0824	36.7272	31.6311	32.7452	81.333
AP4E1	353.26	245.629	257.374	422.353	319.503	242.641	224.321	200.44	321.606	202.084	272.138	442.17	342.145	276.332	376.262	264.057	360.541	215.589	315.471	344.311	250.142	214.037	234.526	226.694
RSBN1	245.626	163.135	214.185	238.879	203.899	117.375	108.82	109.997	257.066	154.222	203.837	276.488	188.396	134.53	143.338	200.847	248.683	112.927	211.221	251.219	169.739	149.721	171.691	162.666
MAGI3	266.785	217.822	233.576	215.264	222.104	205.16	192.821	164.589	205.653	216.975	230.517	231.11	178.651	189.069	176.01	173.32	237.697	186.657	242.949	160.678	156.835	134.959	147.796	237.077
CXCL2	147.192	153.866	152.485	132.61	121.975	150.911	124.093	153.181	126.892	119.123	165.417	195.23	216.547	130.894	154.931	398.635	202.742	205.322	252.014	35.7063	37.7199	27.4136	50.4453	134.113
AFP	27.5985	14.8304	15.8655	12.716	9.10264	7.89075	17.1821	8.14795	5.46949	7.44522	8.53766	11.6083	8.66189	4.84793	9.48558	11.2148	8.98855	2.79985	15.411	5.1009	4.96314	2.10874	1.77001	15.5744
COL4A4	6.43964	5.5614	7.05134	76.296	91.9366	87.7846	94.5013	6.51836	7.65728	19.1448	13.8737	583.579	710.275	494.489	924.318	164.144	135.827	134.393	96.9983	1.27522	1.98526	5.27185	7.08004	5.19147
TCF7	56.1169	74.1521	63.4621	77.2043	67.3595	96.6617	91.6376	50.5173	56.8827	36.1625	62.9653	46.4331	61.716	72.7189	60.0754	63.2107	45.9415	65.3299	40.7937	61.2108	57.5724	57.9904	36.2852	60.5671
OSTM1	729.519	560.775	597.601	787.484	586.21	398.483	384.687	431.027	869.648	589.236	707.559	967.708	516.465	450.857	557.542	682.063	862.901	447.043	746.071	930.914	623.37	608.372	632.778	475.019
CDH7	0.919949	0	0	0	0	0	0	0.814795	0	0	0	0	0	0	0	0	0	0	0	0	0	0	0	0
IMPG2	20.2389	20.3918	13.2213	18.1657	14.5642	11.8361	9.54559	8.14795	19.6902	4.25441	16.0081	12.6636	7.57915	9.69586	8.43163	19.371	16.9784	12.1327	10.8783	16.5779	9.92628	15.8156	15.0451	19.0354
PCNP	1576.79	913.924	1309.79	1415.11	1028.6	569.12	591.826	584.208	1540.21	655.179	1168.59	1726.47	932.236	568.42	750.415	1013.41	1399.22	577.703	1078.77	1420.6	780.206	789.724	817.745	863.514
EXD2	402.018	412.471	392.231	475.942	417.811	331.412	359.869	354.436	413.493	427.568	427.95	441.114	412.522	418.134	448.984	394.557	420.464	411.578	408.844	402.971	404.992	388.008	424.802	457.714
ARG2	38.6379	36.1491	57.2922	45.4143	45.5132	46.3582	61.0917	41.5546	35.0047	36.1625	32.0162	43.2672	53.0541	32.7235	51.6437	49.9568	46.9402	29.8651	32.635	38.2567	40.6977	27.4136	53.1003	57.1061
MEF2C	815.995	591.363	765.071	725.721	591.671	417.224	440.052	435.915	755.883	591.363	701.156	634.234	304.249	382.986	338.319	445.533	584.256	400.379	707.997	610.833	492.344	406.987	515.958	584.905
PTPRC	0	0.926901	0.881418	0.908286	0.910264	0	0	0	3.28169	1.0636	1.06721	2.11059	0	0	5.26977	1.01953	2.99618	0	0.906527	1.27522	0.992628	0	0	0.865244
CACNA1S	0.919949	0.926901	0	0.908286	0	0	0	0	0	0	0	0	0	1.21198	0	0	0	0	0	0	0	0	0	0.865244
PKP1	24.8386	25.0263	38.7824	40.8729	24.5771	49.3172	37.2278	71.702	74.385	181.876	162.216	63.3178	62.7987	87.2627	77.9926	48.9373	33.9567	54.1304	78.8678	14.0275	42.683	28.468	43.3652	46.7232
UBA5	763.558	613.608	681.336	737.528	587.12	432.019	398.051	461.174	826.986	512.656	686.215	759.814	551.113	505.397	469.009	607.638	820.954	461.042	666.297	669.493	517.159	472.358	493.833	552.891
STK17B	483.893	357.784	408.978	439.611	338.618	221.927	182.321	322.659	775.573	403.105	678.744	579.358	326.986	379.35	321.456	403.733	577.265	319.183	493.15	612.108	402.014	337.399	459.318	308.892
CDC14B	252.066	207.626	240.627	173.483	223.015	153.87	149.866	164.589	230.812	206.339	220.912	274.377	205.72	167.254	193.928	197.788	245.687	194.123	252.921	269.072	206.467	219.309	198.241	206.793
ZNF510	277.825	219.675	222.117	262.495	235.758	147.952	126.956	167.033	263.629	163.795	228.382	204.728	174.32	158.77	169.687	177.398	215.725	134.393	193.09	272.898	232.275	177.134	223.021	188.623
LRP2	16.5591	13.9035	13.2213	14.5326	15.4745	12.8225	13.3638	9.77754	15.3146	7.44522	9.60487	26.3824	40.0612	18.1797	36.8884	49.9568	40.9478	15.8658	22.6632	0	0	0	0	18.1701
ZNF506	237.347	196.503	162.181	173.483	145.642	108.498	96.4104	100.22	241.751	136.141	175.022	220.557	137.507	163.618	118.043	187.593	234.701	99.8613	175.866	210.412	191.577	134.959	134.521	143.631
JMJD4	103.954	139.035	117.229	79.0209	135.629	163.733	182.321	164.589	112.671	177.622	137.67	129.802	109.356	169.677	170.741	146.812	122.844	205.322	128.727	126.247	136.983	170.808	160.186	144.496
DUSP12	182.15	195.576	234.457	220.714	204.809	159.788	186.139	186.588	241.751	228.674	216.643	250.105	231.706	252.092	206.575	215.12	211.73	198.789	246.575	215.513	194.555	237.233	206.206	208.524
AACS	522.531	559.848	529.732	552.238	611.697	728.908	707.328	764.278	561.169	654.115	549.612	609.962	838.038	899.291	930.641	674.927	687.125	881.953	620.064	488.411	673.002	638.949	657.559	507.898
DELE1	1068.98	1250.39	1010.1	1033.63	984.905	1319.73	1261.93	1189.6	1110.31	1195.49	1209.15	1038.41	1104.39	1308.94	1151.97	1155.12	1102.6	1272.07	1138.6	1160.45	1241.78	1166.13	1200.07	1091.07
SLC13A1	0	0	0	0	0	0	0	0	0	0	1.06721	0	0	1.21198	0	0	0	0	0	1.27522	0	0	0	0
CADPS2	349.581	316.073	362.263	359.681	325.874	210.091	242.458	258.29	379.582	337.162	336.17	336.64	228.457	250.88	239.248	296.682	313.601	261.319	329.069	395.32	341.464	304.713	334.532	303.701
PCDHB4	7.35959	12.9766	4.40709	5.44972	8.19237	7.89075	4.77279	7.33316	12.0329	10.636	2.13442	7.38708	6.49642	7.27189	8.43163	18.3515	4.99364	14.9325	7.25221	5.1009	10.9189	6.32622	14.1601	8.65244
PCDHA6	0	3.7076	1.76284	1.81657	3.64106	6.90441	8.59103	7.33316	5.46949	7.44522	10.6721	4.22119	4.33094	4.84793	3.16186	8.15622	3.99491	3.73313	8.15874	6.37612	7.94102	5.27185	7.96504	2.59573
PCDHGA2	44.1575	44.4912	57.2922	69.0298	51.885	57.208	41.046	43.1841	67.8216	30.8445	55.4948	36.9354	30.3166	58.1751	52.6977	47.9178	43.944	62.53	47.1394	42.0824	59.5577	28.468	42.4802	43.2622
IFT25	191.349	158.5	160.418	189.832	162.937	80.8802	100.229	89.6275	197.995	142.523	178.224	216.336	203.554	134.53	169.687	171.281	190.757	107.328	184.025	153.027	146.909	141.286	119.476	146.226
PHLPP1	185.83	188.161	219.473	203.456	231.207	240.668	273.958	195.551	129.08	198.894	204.904	236.387	234.954	224.217	267.704	238.569	168.785	260.386	214.847	119.871	112.167	151.829	122.131	210.254
ATP8B1	752.518	704.444	737.747	868.322	908.443	656.905	660.555	444.878	586.329	487.13	471.706	680.667	503.472	486.005	587.052	437.377	442.436	383.58	572.018	480.76	411.941	340.562	438.962	698.252
IL12RB2	9.19949	7.41521	0.881418	2.72486	6.37185	5.91806	8.59103	1.62959	7.65728	5.31801	8.53766	7.38708	4.33094	7.27189	3.16186	3.05858	8.98855	1.86657	0.906527	6.37612	4.96314	1.05437	4.42502	4.32622
SMARCD3	339.461	389.298	291.749	276.119	277.63	417.224	409.506	504.358	455.061	446.713	434.354	345.082	345.393	473.885	448.984	489.373	460.413	546.904	387.993	526.668	571.754	656.873	661.099	298.509
WDR70	311.863	340.173	362.263	306.092	339.528	324.507	288.277	311.252	352.235	386.088	383.128	287.041	312.911	311.479	335.157	342.561	352.551	324.783	374.395	367.265	354.368	402.77	413.297	336.58
FYB1	11.0394	12.0497	7.05134	7.26629	2.73079	2.95903	6.68191	7.33316	2.18779	10.636	6.40325	10.553	0	0	3.16186	4.07811	4.99364	4.66642	8.15874	30.6054	16.8747	10.5437	11.5051	7.7872
MPP4	27.5985	40.7836	29.9682	25.432	40.0516	22.6859	28.6368	45.6285	29.5352	39.3533	34.1507	21.1059	15.1583	30.2996	20.0251	11.2148	22.9707	16.7991	31.7284	11.477	21.8378	20.033	11.5051	43.2622
STRADB	192.269	163.135	198.319	196.19	165.668	120.334	99.2741	83.1091	208.934	114.869	129.132	195.23	150.5	93.3226	155.985	147.831	174.777	85.8621	148.67	131.348	76.4324	78.0234	71.6854	160.07
BZW1	2258.47	1696.23	2122.45	2390.61	1831.45	824.584	949.786	884.053	2229.36	1217.82	2034.1	2287.88	1699.9	968.374	1321.66	1537.45	2184.22	907.152	1781.32	2056.94	1338.06	1092.33	1092.98	1609.35
PGR	6.43964	2.7807	4.40709	7.26629	0	0.986344	1.90912	1.62959	6.56338	1.0636	3.20162	4.22119	4.33094	2.42396	5.26977	2.03905	2.99618	3.73313	5.43916	8.92657	5.95577	11.5981	0.885005	6.05671
C1QTNF3	21.1588	21.3187	16.7469	19.9823	20.0258	5.91806	5.72735	12.2219	16.4085	20.2084	22.4114	25.3271	17.3238	18.1797	10.5395	17.332	26.9656	2.79985	22.6632	16.5779	13.8968	18.9787	7.96504	17.3049
ME2	264.945	253.971	287.342	328.8	299.477	178.528	222.412	167.033	275.662	189.321	276.407	387.294	302.083	233.913	241.355	290.565	286.635	141.859	272.865	281.825	225.327	239.342	188.506	263.034
C5orf22	335.781	250.263	316.429	349.69	258.515	152.883	181.366	172.737	394.897	208.466	308.423	382.018	295.587	187.857	235.032	306.878	316.597	206.256	334.508	346.861	252.128	220.363	239.836	242.268
CCNT2	678.922	529.26	498.001	531.347	447.85	296.89	343.641	348.732	645.399	377.579	574.158	651.118	363.799	359.959	361.506	511.803	725.076	304.25	555.701	618.484	481.425	397.498	403.562	382.438
FAM135A	273.225	142.743	226.524	252.504	192.066	96.6617	89.7285	78.2203	169.554	105.297	199.568	265.935	151.583	107.866	137.014	183.515	249.682	79.3291	184.025	200.21	114.152	102.274	137.176	143.631
COL19A1	0	2.7807	0	2.72486	0.910264	1.97269	2.86368	4.07398	3.28169	0	0	1.0553	0	4.84793	2.10791	2.03905	2.99618	0.933284	0.906527	10.2018	5.95577	2.10874	4.42502	0.865244
EPB41L3	492.173	456.962	492.713	454.143	540.697	523.749	497.325	420.434	463.812	525.42	559.217	443.225	391.95	462.977	451.092	394.557	432.449	342.515	474.113	432.301	454.624	439.673	521.268	520.012
COBLL1	363.38	330.904	374.603	563.137	483.35	345.22	388.505	256.66	306.291	296.745	374.59	1226.26	1210.5	842.328	1251.04	498.549	437.443	268.786	575.644	221.889	151.872	186.624	170.806	303.701
DLG3	138.912	158.5	145.434	118.985	138.36	127.238	135.547	162.959	164.085	161.668	140.871	139.299	150.5	138.166	152.823	196.769	164.79	219.322	130.54	207.862	175.695	233.016	222.136	152.283
KCNK2	27.5985	29.6608	22.9169	24.5237	21.8463	13.8088	21.9548	38.2954	37.1925	45.7349	27.7474	29.5483	20.572	47.2673	25.2949	22.4296	56.9275	16.7991	33.5415	52.2842	46.6535	46.3923	74.3404	34.6098
SERTAD4	239.187	187.234	224.762	160.767	129.257	97.6481	89.7285	97.7754	191.432	93.597	167.552	188.898	131.011	67.871	87.4782	136.617	156.8	69.9963	96.9983	448.879	274.958	264.647	181.426	154.013
TRAF5	343.141	334.611	304.089	283.385	263.976	188.392	223.367	255.846	405.836	271.219	397.001	387.294	250.112	300.572	277.19	288.526	446.431	234.254	372.582	351.962	330.545	264.647	309.752	263.9
MRPL22	262.185	272.509	285.579	274.302	309.49	234.75	274.913	237.105	278.944	266.964	262.533	277.543	313.993	233.913	291.945	306.878	260.668	231.454	299.154	284.375	263.046	270.973	293.822	329.658
GEMIN5	419.497	380.029	387.824	413.27	394.144	370.865	352.232	308.807	357.704	343.544	394.867	306.036	307.497	336.931	338.319	340.522	332.576	329.449	332.695	411.898	384.147	438.618	318.602	409.261
OPRK1	0	0.926901	0	0	0	0	0	0	0	0	0	0	0	0	0	0	0	0	0	0	0	0	0	0
NFE2L1	5515.09	6217.65	5653.41	6045.55	6378.22	7577.09	7244.15	7351.9	5868.76	7035.73	5749.05	5902.28	6708.63	7627	8136.52	6615.71	5645.81	8066.37	6369.26	5014.18	5981.58	5699.93	6529.57	6531.73
SEMA5B	2.75985	5.5614	5.28851	2.72486	3.64106	3.94538	5.72735	31.777	7.65728	24.4629	21.3442	21.1059	11.9101	14.5438	17.9172	15.2929	15.9796	27.9985	36.2611	3.82567	6.9484	4.21748	8.85005	2.59573
GSK3B	1124.18	883.336	983.662	1145.35	1056.82	785.13	750.283	866.942	1206.57	829.61	1053.33	1274.8	1001.53	847.175	934.857	970.59	1059.65	836.222	1026.19	1319.86	1011.49	945.77	1015.1	858.322
ITGB5	3217.98	3919.86	3652.6	3743.96	3782.15	4984.98	4858.7	6809.24	4994.74	6252.92	4892.08	4081.89	4530.17	5834.48	5616.52	5058.89	4877.79	7462.54	4306	3846.08	4270.29	4752.05	3761.27	3871.1
ERC1	1527.12	1483.97	1565.4	1574.06	1541.99	1669.88	1483.38	1599.44	1518.33	1801.74	1550.65	1328.62	1304.7	1727.07	1467.1	1393.69	1382.24	1599.65	1518.43	1592.76	1550.49	1552.03	1493.89	1624.93
XPO1	2315.51	1801.89	1962.92	2208.04	1943.41	945.904	1134.02	913.385	2181.23	1165.71	1744.88	2357.53	1522.33	1078.66	1343.79	1516.04	2137.28	848.355	1693.39	1931.97	1399.61	1149.26	1108.91	1456.21
LINC01587	1.8399	3.7076	0	0	0.910264	0	1.90912	0.814795	4.37559	0	3.20162	1.0553	4.33094	1.21198	0	2.03905	0	2.79985	1.81305	0	0	2.10874	1.77001	0.865244
RNF13	598.887	469.939	476.847	584.936	427.824	294.917	360.823	369.917	638.836	444.586	541.074	604.685	459.08	370.867	433.175	503.646	557.29	351.848	508.561	661.842	475.469	517.696	561.093	443.87
TRPM3	22.0788	12.0497	12.3398	15.4409	9.10264	15.7815	4.77279	24.4439	15.3146	20.2084	17.0753	18.9954	8.66189	14.5438	15.8093	14.2734	25.9669	20.5322	13.5979	17.8531	25.8083	20.033	21.2401	11.2482
PALB2	253.906	203.918	240.627	217.989	216.643	144.993	168.002	138.515	216.592	173.367	185.694	227.944	191.644	159.982	193.928	203.905	228.709	164.258	205.782	212.963	232.275	196.113	209.746	182.567
DOP1A	380.859	314.219	323.48	295.193	248.502	183.46	177.548	198.81	319.418	237.183	280.676	293.373	198.141	198.765	203.413	243.667	353.55	169.858	278.304	385.118	291.833	236.179	258.421	296.779
LYRM2	497.692	445.839	495.357	454.143	461.504	301.821	348.414	299.845	545.855	380.77	488.781	566.695	479.652	329.659	379.423	411.889	539.313	328.516	498.59	561.099	451.646	425.966	425.687	399.743
BCKDHB	229.067	199.284	252.085	193.465	158.386	132.17	130.775	134.441	185.963	145.714	179.291	150.908	106.108	149.074	102.234	172.3	163.791	111.061	199.436	159.403	130.034	143.394	144.256	188.623
KAT6A	1302.65	1201.26	1200.49	1231.64	1135.1	1169.8	1098.7	1176.56	1160.63	1216.76	1112.03	1069.02	1061.08	1211.98	1165.67	1150.03	1098.6	1091.01	1139.5	1393.82	1195.12	1125.01	1302.73	1264.12
TUT7	859.232	723.909	764.189	890.121	733.673	551.366	546.008	586.652	949.503	619.017	786.532	985.648	839.12	677.498	735.66	789.114	953.785	562.77	764.202	886.281	771.272	618.915	654.904	663.642
ULK2	302.663	252.117	277.647	330.616	315.862	340.289	373.232	286.808	288.789	305.254	264.668	535.036	516.465	541.756	667.153	352.756	308.607	371.447	314.565	251.219	257.091	266.756	282.317	279.474
GRHL2	0	0	0.881418	0.908286	0	2.95903	0	0	0	0	0	0	8.66189	4.84793	6.32372	0	0	0	0	0	0	0	0	0
TNPO1	3668.76	2483.17	3124.63	3593.18	2739.89	1454.86	1521.57	1887.07	4264.01	2281.43	3480.16	3768.47	2375.52	2160.96	1968.79	2541.68	4145.72	1420.46	3068.59	3499.22	2648.33	1893.65	2196.58	2321.45
PLOD1	11389	14265	12114.2	11735.1	13008.6	18893.4	17004.5	17893.7	12268.1	15015.9	12684.8	9365.76	11422.9	14810.4	13058.5	13047.9	10935.1	20027.3	10813	8569.51	12660	13431.6	13660.9	13617.2
P2RX5	37.7179	50.0526	49.3594	39.9646	39.1413	55.2353	73.501	48.0729	24.0657	32.9717	49.0916	37.9907	48.7231	41.2074	49.5358	49.9568	37.9517	54.1304	43.5133	8.92657	17.8673	7.38059	10.6201	58.8366
ITGAE	147.192	136.254	149.841	138.968	123.796	122.307	106.911	127.108	130.174	164.858	164.35	185.732	166.741	150.286	171.794	155.988	157.799	142.792	155.016	131.348	188.599	196.113	144.256	142.765
DIS3	885.911	747.082	841.754	976.408	763.711	417.224	522.144	543.468	1018.42	667.942	911.395	1023.64	788.232	645.986	670.315	782.997	976.756	508.64	835.818	1020.18	750.427	676.906	701.809	724.21
PIBF1	333.022	250.263	358.737	300.643	279.451	116.389	159.411	118.145	287.695	189.321	282.81	251.161	175.403	144.226	159.147	213.081	292.627	119.46	265.612	349.412	212.422	226.69	209.746	231.02
TDRD3	222.628	228.944	207.133	195.282	189.335	115.402	111.683	126.293	225.343	112.742	224.114	226.889	184.065	126.046	140.176	173.32	222.716	127.86	199.436	210.412	194.555	151.829	172.576	175.645
	0	0	0	0	0	0	0	0	0	0	0	0	0	0	0	0	0	0	0	0	0	0	0	0
NUFIP1	52.4371	58.3947	83.7347	69.938	65.539	68.0577	70.6373	70.0724	66.7277	64.8797	86.4438	77.0367	89.8671	65.447	74.8307	87.6793	72.9071	68.1297	70.7091	91.8162	72.4618	81.1865	70.8004	44.1275
PDS5B	784.716	605.266	705.134	769.318	625.351	344.234	400.915	473.396	840.113	487.13	683.013	779.865	472.073	450.857	412.096	585.208	732.067	401.312	645.447	955.143	726.604	692.721	602.688	562.409
OXCT1	220.788	224.31	227.406	250.687	256.694	144.993	186.139	194.736	284.413	204.212	270.004	251.161	260.939	247.244	218.168	219.198	311.603	173.591	253.827	262.696	211.43	210.874	215.056	231.885
RRAGB	226.307	222.456	239.746	198.006	211.181	140.061	156.548	197.18	233	205.275	201.702	220.557	218.713	213.309	223.438	227.354	284.637	194.123	225.725	293.302	286.87	236.179	278.777	195.545
EPYC	0.919949	0	0.881418	0.908286	0	0.986344	0	0	0	3.19081	0	1.0553	2.16547	0	0	0	0.998728	0.933284	0.906527	1.27522	0	0	0	0.865244
CYLD	723.08	579.313	589.668	696.656	572.556	430.046	442.915	455.47	607.113	466.921	610.443	847.404	612.829	505.397	710.365	659.634	693.117	476.908	728.847	641.438	489.366	449.162	507.108	556.352
SLC27A5	65.3164	86.2018	75.8019	41.7812	60.9877	88.771	90.6831	105.109	37.1925	60.6253	58.6964	36.9354	68.2124	77.5669	86.4242	71.3669	38.9504	84.9288	63.4569	39.532	25.8083	34.7942	43.3652	91.7159
ZNF324	173.87	239.14	175.402	160.767	197.527	261.381	268.231	318.585	210.028	272.282	201.702	143.52	220.878	290.876	250.841	193.71	167.786	286.518	185.838	207.862	243.194	286.789	300.017	219.772
ZNF671	108.554	133.474	84.6161	69.0298	101.95	78.9075	80.1829	81.4795	107.202	106.36	99.2503	87.5897	112.605	86.0507	94.8558	96.8551	102.869	97.9948	96.9983	107.119	134.005	122.307	153.106	96.0421
ZNF416	91.0749	100.105	107.533	72.6629	96.488	76.9348	64.91	76.5907	71.1033	99.9786	98.1831	83.3685	100.694	105.442	90.64	99.9136	99.8728	101.728	99.7179	116.045	109.189	95.9477	106.201	78.7372
ZNF586	100.274	112.155	96.956	88.1038	81.0135	64.1124	80.1829	74.1464	96.263	99.9786	94.9815	87.5897	88.7844	82.4148	74.8307	77.484	90.8842	60.6634	92.4657	81.6144	70.4766	82.2409	91.1555	90.8507
ZNF446	80.0356	88.0556	95.1931	80.8375	86.4751	132.17	139.366	145.848	53.601	107.424	71.5029	64.3731	96.3635	82.4148	88.5321	102.972	77.9008	123.193	94.2788	90.541	131.027	109.655	149.566	108.156
ZNF264	332.102	304.023	307.615	345.149	299.477	212.064	252.958	228.957	399.273	264.837	351.111	407.345	307.497	270.272	261.381	288.526	375.522	224.921	302.78	365.989	325.582	312.094	261.961	295.048
RPS5	2841.72	3551.88	3216.29	3140.85	3990.6	5916.09	5587.99	5532.46	3013.69	4604.33	3252.85	3032.92	4347.19	4963.07	4761.76	3968	2984.2	5081.73	3002.42	2885.83	3666.77	4455.77	4190.5	4410.15
FAT1	4099.29	4042.21	3465.73	5130.91	5057.43	4836.04	4364.24	4057.68	3424.99	4254.41	4091.67	4968.34	4675.25	6074.45	5804.12	4028.15	4285.54	4665.48	4451.95	2822.07	2639.4	2742.42	2091.27	4179.13
YTHDC1	939.268	792.5	939.591	871.047	872.943	806.829	828.557	782.203	1021.7	789.193	868.707	1134.44	950.642	866.567	850.541	955.297	969.765	720.495	896.555	933.464	903.292	849.823	887.66	764.876
CHMP2B	639.364	470.866	579.091	651.241	507.017	285.053	295.913	342.214	711.033	445.649	592.3	693.33	521.879	304.208	447.93	516.9	626.202	314.517	611.905	715.401	463.557	482.902	458.433	431.757
SMAP2	628.325	602.485	632.858	626.718	568.005	519.803	651.964	679.539	661.808	627.525	657.4	579.358	617.16	574.48	538.57	676.966	611.221	580.502	598.308	712.851	662.083	666.362	598.263	627.302
PPIE	429.616	474.573	438.946	467.767	472.427	547.421	580.372	562.209	471.47	483.939	445.026	481.216	538.12	568.42	533.301	454.709	471.399	567.436	482.272	452.705	482.417	502.935	552.243	473.289
ZMPSTE24	935.588	669.222	787.987	903.745	736.403	374.811	421.915	480.729	1100.46	588.172	863.371	962.431	670.214	499.337	559.65	670.849	953.785	399.445	788.678	1071.19	711.714	638.949	635.434	666.238
STARD7	1950.29	1728.67	1812.19	1879.24	1833.27	1689.61	1663.8	1830.03	1842.12	1734.74	1871.88	1778.18	1692.32	1674.96	1706.35	1734.22	1772.74	1554.85	1767.73	2073.52	1800.63	2025.45	1680.62	1880.18
NOA1	333.022	345.734	398.401	345.149	358.644	423.142	405.687	350.362	333.639	316.953	304.154	334.529	367.048	333.295	423.689	385.381	364.536	391.046	336.321	362.164	366.28	385.9	378.782	385.899
REST	778.277	646.05	805.616	817.458	707.275	476.404	538.371	494.581	860.897	572.218	749.18	853.735	674.545	604.779	581.783	673.907	796.985	440.51	703.465	738.355	621.385	530.348	474.363	577.983
HAL	499.532	437.497	481.254	282.477	232.117	276.176	224.321	282.734	217.686	259.519	255.063	148.797	120.184	138.166	132.798	232.452	167.786	205.322	213.94	5.1009	7.94102	5.27185	6.19503	516.551
SSH1	1917.17	1998.4	1854.5	1972.8	2019.88	2199.55	2045.62	2167.35	2204.2	2490.96	1979.67	2381.81	2305.14	2651.82	2966.88	2590.62	2319.05	3331.82	2304.39	2746.83	2573.88	2803.57	3020.52	1993.52
GSTP1	1883.14	2333.01	2214.12	1908.31	2164.61	3048.79	2750.08	3818.94	2368.29	3011.06	2347.86	1611.44	1941.35	2911.18	2034.13	2082.89	2096.33	3604.34	2102.24	2744.28	3152.59	3624.93	2970.08	2633.8
APLP2	15046.7	16367.2	16292.1	15455.4	15875.9	17302.4	16982.6	16528.9	13397	16448.6	14584.5	12835.6	13106.5	14913.4	16048.6	13110.1	12278.4	14128	13669.5	11410.7	12890.3	12189.6	13376.8	17297.1
FAM234B	146.272	190.015	170.995	202.548	213.912	185.433	185.184	150.737	189.244	168.049	166.484	202.617	205.72	189.069	216.061	155.988	181.768	159.591	153.203	170.88	192.57	141.286	176.116	177.375
SLCO1A2	11.0394	9.26901	4.40709	1.81657	2.73079	0.986344	0	0.814795	2.18779	2.1272	3.20162	10.553	2.16547	2.42396	1.05395	0	2.99618	0.933284	0	0	0	0	0	1.73049
WBP11	737.799	778.597	797.683	822.907	783.737	802.884	722.601	746.352	800.733	811.529	830.288	704.939	699.447	787.788	702.987	731.001	744.052	755.026	741.539	862.052	816.933	727.516	786.769	791.699
EIF3I	1802.18	2050.3	1927.66	1961.9	2244.71	2594.08	2695.67	2550.31	1867.28	2340.99	2033.03	1847.83	2400.43	2396.09	2527.38	2217.47	1909.57	2719.59	2021.55	1954.92	2251.28	2411.35	2279.77	2175.22
NKAIN1	1.8399	1.8538	1.76284	0	2.73079	0.986344	1.90912	0	2.18779	2.1272	5.33604	8.44238	10.8274	2.42396	1.05395	12.2343	2.99618	0	0.906527	1.27522	2.97788	2.10874	5.31003	0.865244
COL16A1	3997.18	4736.46	3828	2952.84	3036.64	4639.76	4367.11	5332.83	3780.51	4965.96	4016.97	2575.98	2985.1	3628.67	3196.64	3458.24	3374.7	5352.38	3262.59	6235.85	7250.16	7964.71	6648.16	4187.78
TXLNA	2408.43	2808.51	2591.37	2503.24	2681.64	3290.44	3066.04	3070.15	2421.89	2973.83	2553.83	2210.85	2583.41	2861.49	2859.38	2586.54	2225.17	2898.78	2433.12	2672.87	3122.81	3171.55	3055.04	2825.89
APOB	20894.8	16388.5	19493.4	13795.1	11082.5	8904.71	8167.2	10498.6	8998.4	10550.9	13311.3	8410.72	7724.24	5651.47	6822.24	15062.5	14083.1	7826.52	17309.2	10.2018	16.8747	10.5437	15.0451	18030.8
NCOA1	622.805	635.854	631.095	565.862	580.748	505.994	485.87	541.839	614.77	750.903	627.518	590.966	579.264	597.507	575.459	596.423	578.263	544.104	665.391	717.951	644.216	551.436	682.339	645.472
AGBL5	376.259	367.98	371.958	330.616	395.054	440.896	438.142	428.582	344.578	390.342	310.557	341.916	408.191	475.097	454.254	398.635	359.542	491.84	350.826	360.889	400.029	431.238	422.147	410.991
EFR3B	51.5171	39.8567	56.4107	32.6983	42.7824	59.1806	48.6825	77.4055	38.2864	64.8797	50.1588	52.7649	32.4821	50.9032	46.374	31.6053	38.9504	33.5982	51.672	67.5869	52.6093	60.0991	83.1905	56.2409
KIF3C	367.98	443.985	394.875	372.397	461.504	574.052	588.963	540.209	426.62	502.02	394.867	349.303	380.04	470.249	532.247	415.967	325.585	667.298	401.591	456.53	456.609	487.119	474.363	440.409
RAB10	2101.16	1737.01	2002.58	2164.45	1903.36	1315.78	1347.84	1219.75	1923.07	1335.88	1673.38	2017.73	1639.26	1298.03	1525.07	1557.84	1914.56	1177.8	1780.42	1905.19	1424.42	1379.12	1320.43	1722.7
GCKR	142.592	191.868	162.181	98.0949	89.2058	136.115	156.548	177.625	82.0423	178.685	152.611	104.474	129.928	65.447	87.4782	148.851	158.798	148.392	157.736	6.37612	18.8599	29.5224	29.2052	127.191
HADHA	2466.38	2547.12	2623.98	2269.81	2456.8	2536.88	2422.67	2454.16	2296.09	2621.78	2405.49	1941.75	2179.55	2283.37	2317.64	2230.72	2097.33	2492.8	2234.59	2472.66	2478.59	2624.33	2463.85	2732.44
MAPRE3	252.066	275.289	207.133	207.089	218.463	273.217	273.958	314.511	248.315	311.635	245.458	224.778	281.511	241.184	290.891	297.702	224.714	495.574	228.445	247.394	319.626	335.29	294.707	242.268
CAD	1126.02	1337.52	980.137	1099.03	1153.3	1766.54	1550.2	1560.33	1092.8	1345.46	1243.3	886.45	1031.85	1490.74	1095.06	1134.73	1071.63	1629.51	954.573	1258.65	1471.07	1554.14	1227.5	1306.52
CD59	8631.88	8432.94	8824.75	10008.4	9094.45	6919.2	7650.79	7313.6	10439.1	8452.45	8962.41	10055.9	8908.75	7845.16	8671.93	8952.47	8876.69	7214.28	8164.18	9324.44	8841.34	8328.47	9089	8199.92
CD82	953.987	1288.39	1109.7	1061.79	1180.61	1666.92	1706.75	2012.54	1474.57	1827.27	1472.75	941.325	1113.05	1728.29	1517.69	1291.74	1260.39	1765.77	1110.5	1272.67	1635.85	1678.56	1841.7	1348.05
BCORL1	344.061	386.518	312.022	324.258	374.118	482.322	424.779	358.51	282.226	319.081	277.474	202.617	232.788	356.323	352.021	281.389	270.655	377.98	270.145	288.201	373.228	346.888	313.292	371.19
ATRX	2802.16	2058.65	2218.53	2363.36	1968.9	999.166	1181.74	1119.53	2728.18	1572	2287.03	2427.18	1419.47	1290.76	1304.79	1793.35	2442.89	940.75	2029.71	2184.46	2012.06	1562.58	1462.03	1765.1
AK6	135.232	110.301	137.501	148.051	156.565	60.167	67.7737	91.2571	157.521	93.597	153.678	174.124	115.853	93.3226	111.719	112.148	164.79	55.0637	147.764	156.853	104.226	108.6	99.1205	124.595
FCN1	0	0	0.881418	0	0.910264	0	0	0	0	1.0636	1.06721	0	1.08274	1.21198	0	0	0	0	0.906527	1.27522	0	0	0	0.865244
MYNN	216.188	166.842	215.066	195.282	167.489	82.8529	66.8191	109.997	231.906	126.569	214.509	207.894	152.666	121.198	125.421	194.73	245.687	103.594	181.305	256.32	177.68	209.82	161.956	138.439
MECOM	986.185	839.772	1023.33	908.286	809.224	680.577	693.01	666.502	1085.15	984.896	1026.65	790.418	553.278	723.553	619.725	697.356	756.037	509.573	939.162	907.96	1001.56	689.558	953.15	889.471
SCAMP1	534.49	366.126	480.373	593.111	415.991	185.433	245.322	209.402	638.836	310.572	419.413	693.33	381.123	270.272	284.568	385.381	523.333	203.456	447.824	508.815	274.958	276.245	289.397	286.396
PREP	632.925	661.807	687.506	700.289	670.864	708.195	678.691	706.427	690.249	644.543	678.744	643.731	707.027	732.037	694.556	703.474	639.186	676.631	665.391	754.933	708.736	790.778	680.569	731.997
HACE1	241.027	175.184	178.928	216.172	182.963	137.102	142.229	124.664	203.465	144.65	213.442	280.709	159.162	157.558	179.172	201.866	245.687	120.394	193.997	205.311	183.636	177.134	171.691	195.545
SEH1L	403.858	380.029	438.946	457.776	414.17	336.343	332.186	308.807	380.676	327.59	405.539	478.05	383.289	339.355	380.477	392.518	392.5	286.518	422.441	443.778	358.339	320.529	335.417	335.715
WDR47	336.701	349.442	273.24	333.341	300.387	203.187	208.094	227.328	360.986	304.19	342.574	344.027	266.353	263	311.97	290.565	351.552	239.854	299.154	371.09	320.619	334.235	313.292	288.126
WDFY1	968.706	681.272	958.983	1028.18	740.955	291.958	390.414	345.473	1043.58	531.801	899.656	1105.95	608.498	379.35	511.168	674.927	890.865	307.05	834.004	1110.72	626.348	527.185	572.598	635.089
OVGP1	87.3951	67.6637	46.7151	32.6983	28.2182	57.208	38.1823	48.0729	43.7559	24.4629	39.4867	39.046	40.0612	32.7235	30.5647	56.074	42.9453	61.5967	50.7655	42.0824	69.484	68.5341	46.9053	70.0848
SLC25A24	643.964	514.43	587.024	783.851	607.146	284.067	333.141	323.474	682.592	399.914	608.308	805.192	598.753	408.438	492.196	514.861	687.125	301.451	534.851	785.538	452.638	441.781	447.812	430.892
MAP3K4	438.816	438.424	364.907	401.463	388.683	369.879	345.55	395.176	492.254	459.476	399.136	448.501	481.818	420.558	460.578	514.861	448.429	434.91	378.022	631.236	523.115	544.055	500.028	419.644
PILRA	11.0394	22.2456	11.4584	6.358	11.8334	6.90441	16.2275	14.6663	15.3146	10.636	10.6721	13.7189	6.49642	13.3318	13.7014	11.2148	8.98855	13.066	10.8783	11.477	22.8304	14.7612	21.2401	6.05671
IGSF9	23.9187	15.7573	16.7469	12.716	23.6669	30.5767	38.1823	16.2959	3.28169	9.57242	7.47045	11.6083	35.7303	26.6636	33.7265	31.6053	10.986	15.8658	12.6914	0	0	0	0	12.9787
ABCB1	275.985	222.456	252.967	337.882	298.567	312.671	296.868	135.256	122.517	135.077	198.501	322.921	338.896	258.152	345.697	329.307	282.64	240.787	353.545	58.6603	47.6461	48.501	46.9053	202.467
ZNF213	208.828	230.798	238.864	225.255	236.669	407.36	412.369	382.954	212.216	293.554	214.509	182.566	266.353	295.724	304.593	243.667	190.757	365.847	247.482	279.274	331.538	323.692	338.957	262.169
AKR1B1	610.846	608.047	646.961	765.685	883.866	1140.21	1006.1	1089.38	767.916	887.044	816.414	924.44	1309.03	1104.12	1602.01	1359.03	1097.6	1754.57	1159.45	1115.82	1362.88	1389.66	1532.83	641.146
CPNE3	1599.79	1160.48	1447.29	1692.14	1349.92	831.488	835.239	901.978	1570.84	949.797	1352.15	1832	1199.67	900.503	1105.6	1204.06	1472.12	703.696	1217.47	1792.97	1202.07	1032.23	1029.26	1176.73
RRN3	516.091	416.178	500.645	524.081	470.606	381.715	402.824	342.214	548.043	433.95	502.655	518.151	519.713	427.83	394.179	443.494	475.394	400.379	455.983	587.879	492.344	435.455	478.788	424.835
CTTN	5435.06	6616.22	5582.02	5667.71	6092.4	8397.73	7849.34	8043.66	5864.38	7334.6	6103.36	5471.72	6536.48	7904.55	7313.39	6308.83	5694.75	8071.04	6083.7	6526.6	7487.39	7389.03	7485.37	6511.83
WNT11	22.9987	36.1491	29.0868	9.08286	30.0387	30.5767	26.7276	33.4066	18.5963	40.4169	23.4786	15.8295	29.2339	19.3917	14.7554	32.6249	14.9809	46.6642	30.8219	11.477	13.8968	16.8699	14.1601	25.9573
MTIF2	468.254	365.199	448.642	471.401	451.491	259.408	325.504	283.549	399.273	279.727	393.8	405.234	474.238	330.871	322.51	388.44	406.482	265.986	399.778	416.998	396.059	326.855	372.587	412.722
DDHD2	678.922	558.921	583.499	694.839	634.454	404.401	422.869	369.917	641.024	456.285	620.048	791.473	681.041	461.765	633.426	607.638	715.089	410.645	589.242	547.071	449.661	450.216	408.872	487.998
TTC39A	97.5146	113.082	104.007	99.9115	115.603	142.034	127.911	102.664	72.1972	108.487	83.2422	78.092	113.687	106.654	141.23	144.773	81.8957	125.06	111.503	53.5594	50.624	57.9904	63.7204	139.304
EPS15	984.345	798.061	929.896	972.775	867.481	561.23	608.054	519.839	1057.8	675.387	880.446	1001.48	803.39	629.019	725.12	804.407	884.873	567.436	890.209	1040.58	825.867	699.048	765.529	752.763
ORC1	43.2376	51.9064	47.5966	52.6806	50.9748	67.0714	58.2281	57.8505	26.2535	53.1801	55.4948	34.8248	48.7231	49.6913	31.6186	45.8787	35.9542	89.5952	34.448	21.6788	28.7862	31.6311	29.2052	44.9927
MGST2	560.249	553.36	706.016	635.8	633.544	426.101	437.188	453.026	497.723	524.356	600.838	484.381	399.53	462.977	451.092	478.158	447.43	360.247	572.018	521.567	460.579	480.793	504.453	658.451
CHERP	472.854	559.848	523.562	529.531	566.184	896.587	807.557	833.535	501.005	637.098	572.023	473.828	567.354	789	669.261	588.267	501.361	761.559	517.627	471.833	596.569	684.286	687.649	630.763
ATG16L1	442.495	410.617	470.677	475.942	465.145	497.117	447.688	483.174	356.611	422.25	407.673	447.446	501.307	484.793	504.844	495.49	433.448	475.975	436.039	429.751	426.83	462.869	527.463	465.501
USP40	761.718	925.047	798.564	777.493	829.25	703.263	778.92	753.685	791.982	832.801	771.591	791.473	763.329	855.659	829.462	839.071	825.948	669.164	767.828	728.153	763.331	832.953	827.48	727.67
POMGNT1	1034.94	1336.59	1169.64	1088.13	1105.06	1596.89	1541.61	1638.55	1047.95	1325.25	1078.95	1101.73	1288.46	1470.13	1369.09	1228.53	1031.69	1499.79	1008.06	1127.3	1305.31	1372.79	1231.93	1310.85
RAD54L	35.878	37.076	35.2567	55.4055	30.0387	70.0304	55.3644	39.925	26.2535	44.6713	43.7555	36.9354	34.6476	31.5115	36.8884	17.332	29.9618	80.2624	37.1676	35.7063	23.8231	29.5224	23.8951	56.2409
MAST2	1449.84	1719.4	1219	1260.7	1283.47	1907.59	1853.75	1997.88	1358.62	1547.54	1356.42	1255.8	1499.59	1733.13	1581.98	1421.22	1284.36	1829.24	1228.34	1633.56	1909.82	1980.11	1872.67	1354.97
DNAJA1	2330.23	2100.36	2484.72	2463.27	2302.97	1732.02	1874.75	1785.22	2337.66	2209.1	2063.98	2069.44	2132.99	1948.87	1946.65	2136.93	2049.39	1982.29	2279.01	2822.07	2381.31	2675.99	2701.03	2268.67
B4GALT1	2870.24	2699.13	2999.46	3237.13	3063.95	3118.82	3109.95	4013.68	4166.65	4188.47	3666.93	4511.4	4771.62	4424.95	5159.1	5497.29	4397.4	4722.42	4542.6	3452.03	3780.92	3770.43	4018.81	2937.5
CHMP5	523.451	430.082	482.136	547.697	526.132	359.029	392.324	387.842	578.672	514.784	532.537	685.943	604.167	429.042	481.657	500.588	593.244	391.046	496.777	548.347	482.417	497.663	509.763	455.119
NFX1	953.067	970.465	903.453	806.558	867.481	816.693	879.148	848.202	785.418	887.044	949.815	771.422	847.782	825.36	880.051	929.809	849.917	960.349	857.574	1031.66	998.584	958.423	941.645	937.925
AQP6	0	1.8538	2.64425	0.908286	0.910264	0	1.90912	0	0	0	4.26883	0	1.08274	0	0	0	0.998728	0	0	0	0	0	0.885005	0.865244
DIMT1	201.469	172.404	208.015	219.805	220.284	169.651	183.275	186.588	252.69	213.784	248.659	230.055	202.472	237.548	218.168	158.027	218.721	182.924	217.566	266.522	235.253	233.016	259.306	211.12
IPO11	554.729	418.032	554.412	589.478	486.991	294.917	386.596	281.104	544.761	393.533	431.152	456.944	307.497	301.784	313.024	337.463	424.459	221.188	423.348	428.475	333.523	309.985	325.682	437.814
FOLH1	46.9174	46.345	71.3948	59.0386	74.6416	39.4538	35.3187	39.1102	55.7888	42.5441	48.0244	73.8708	37.8958	39.9954	55.8596	59.1326	71.9084	30.7984	74.3352	24.2293	22.8304	15.8156	17.7001	52.7799
EIF2AK1	1547.35	1491.38	1607.71	1682.15	1710.39	1445.98	1389.84	1360.71	1442.85	1450.75	1577.33	1603	1699.9	1563.46	1708.46	1576.19	1602.96	1482.99	1605.46	1577.45	1446.26	1474.01	1439.02	1680.3
NME8	0	0	0	0	0	0	0	0	0	0	0	0	0	0	0	0	0	0	0	0	0	0	0	0
EPDR1	365.22	351.295	348.16	504.099	502.466	374.811	345.55	294.956	330.357	289.3	367.119	603.63	585.76	429.042	613.401	415.967	387.506	321.983	464.142	220.614	192.57	192.95	199.126	319.275
SNX10	344.981	176.111	304.089	337.882	256.694	118.361	124.093	83.9239	293.164	147.841	224.114	388.349	241.45	121.198	186.55	300.76	397.494	116.66	336.321	3.82567	6.9484	5.27185	14.1601	205.928
SEPHS1	371.659	337.392	381.654	377.847	388.683	418.21	398.051	385.398	393.803	390.342	357.515	357.746	347.558	349.051	338.319	353.776	363.537	383.58	381.648	374.916	303.744	376.41	368.162	330.523
MRPL28	488.493	600.632	546.479	529.531	628.082	1007.06	1062.42	898.719	523.977	744.522	599.771	478.05	710.275	845.964	735.66	707.552	553.295	960.349	574.738	521.567	674.987	764.419	739.864	732.862
HBQ1	0	0	0	1.81657	1.82053	0.986344	0.954559	0.814795	1.0939	3.19081	2.13442	2.11059	3.24821	0	2.10791	1.01953	0.998728	2.79985	0	0	0.992628	2.10874	0.885005	0.865244
ITPKC	743.319	825.868	810.023	762.052	786.468	1095.83	1087.24	1120.34	767.916	1024.25	770.524	795.694	988.538	1147.75	1220.48	1017.49	748.047	1272.07	771.454	896.483	1050.2	1161.92	1257.59	947.443
CEACAM6	515.171	466.231	568.514	508.64	327.695	291.958	341.732	103.479	108.296	114.869	124.863	75.9814	86.6189	90.8987	62.1833	61.1716	56.9275	42.931	45.3263	0	1.98526	1.05437	0	525.203
FAT2	5.51969	8.34211	0.881418	1.81657	1.82053	0.986344	4.77279	7.33316	4.37559	5.31801	10.6721	6.33178	4.33094	6.05991	5.26977	6.11716	9.98728	4.66642	2.71958	3.82567	14.8894	6.32622	4.42502	6.05671
RBM22	697.321	684.053	695.439	703.014	574.376	609.561	637.645	510.062	667.277	632.843	650.997	580.413	594.422	616.899	696.664	657.595	589.249	585.169	659.045	744.731	690.869	662.145	694.729	641.146
TMED2	3278.7	2723.23	3172.22	3742.14	3276.95	1785.28	2075.21	2111.95	3792.54	2665.39	3491.9	4188.47	3901.1	2468.81	3058.57	3259.43	3803.16	1936.56	3413.07	3630.56	2677.12	2497.8	2592.18	2844.92
ERO1B	184.91	99.1784	121.636	108.086	100.129	60.167	59.1826	55.4061	150.958	75.5158	106.721	144.576	120.184	43.6314	76.9386	126.421	134.828	55.0637	126.007	118.596	47.6461	46.3923	61.9503	96.0421
ZFAND6	627.405	449.547	572.922	555.871	477.888	284.067	299.731	279.475	565.545	421.187	504.789	623.681	410.357	313.903	357.29	499.568	596.24	265.986	551.168	578.952	396.059	374.302	466.398	496.65
HSD17B2	464.574	443.985	499.764	431.436	361.375	463.582	420.006	624.948	371.925	521.165	445.026	309.202	367.048	333.295	337.265	479.178	350.553	385.446	494.964	38.2567	60.5503	45.3379	51.3303	474.154
TXLNG	283.344	239.14	208.896	273.394	254.874	203.187	176.593	189.032	312.855	191.448	286.012	361.967	322.655	210.885	227.654	295.663	341.565	204.389	278.304	323.907	275.951	275.191	244.261	195.545
PPEF1	4.59974	1.8538	1.76284	0.908286	4.55132	1.97269	0	2.44439	6.56338	2.1272	4.26883	5.27649	4.33094	0	7.37768	8.15622	2.99618	8.39955	1.81305	8.92657	6.9484	12.6524	3.54002	0.865244
LAT2	10.1194	33.3684	18.5098	12.716	19.1155	24.6586	19.0912	16.2959	12.0329	14.8904	20.2769	17.9401	23.8202	14.5438	27.4028	17.332	19.9746	26.1319	16.3175	26.7797	20.8452	22.1418	17.7001	31.1488
HUWE1	4412.99	4601.13	4139.14	4684.94	4660.55	5825.35	5020.02	4978.4	4299.02	4945.75	4467.33	4080.83	4219.42	6006.58	5093.76	4172.92	4233.61	5322.52	4005.03	3949.37	4412.23	4531.68	3674.54	4956.12
ZW10	303.583	301.243	324.362	340.607	307.669	205.16	195.685	211.847	290.977	227.611	330.834	344.027	332.4	271.484	231.87	260.999	299.618	179.19	291.902	349.412	269.002	264.647	274.352	334.85
ALG9	186.75	169.623	152.485	180.749	126.527	111.457	114.547	182.514	304.103	162.731	268.936	278.598	241.45	155.134	172.848	213.081	301.616	146.526	185.838	297.127	325.582	221.418	217.711	131.517
MYBPC2	0	0.926901	0.881418	0.908286	2.73079	1.97269	6.68191	1.62959	3.28169	1.0636	1.06721	3.16589	5.41368	1.21198	2.10791	9.17574	1.99746	0.933284	2.71958	0	0.992628	0	0	0
NOX4	296.224	273.436	321.717	355.14	347.721	224.886	219.548	177.625	263.629	277.6	276.407	245.884	156.997	162.406	191.82	225.315	242.691	140.926	317.284	132.623	150.879	113.872	169.921	282.07
ACOX3	332.102	401.348	361.381	359.681	368.657	498.104	485.87	446.508	344.578	446.713	413.009	337.695	344.31	479.945	416.312	369.069	370.528	501.173	412.47	317.531	337.494	385.9	346.922	403.204
MTMR2	791.156	599.705	730.695	805.65	742.775	424.128	463.915	471.766	921.062	615.826	865.506	886.45	720.019	615.687	628.157	769.743	898.855	595.435	802.276	1020.18	699.803	656.873	731.014	629.033
PPP1R15A	856.472	1077.06	1020.68	1131.72	1199.73	1651.14	1634.2	1714.33	1072.02	1603.91	1244.36	1353.95	1765.94	1939.17	2015.16	1414.08	1099.6	1758.31	1345.29	1434.63	1435.34	1726	1799.21	1272.77
HSD17B14	83.7154	134.401	102.244	106.269	143.822	196.282	168.957	205.328	172.836	170.176	126.998	116.083	113.687	199.977	179.172	144.773	113.855	212.789	147.764	151.752	203.489	229.853	341.612	184.297
TRIP6	1172.93	1518.26	1245.44	1192.58	1401.81	2147.27	1929.16	2070.39	1146.4	1475.22	1240.1	993.035	1187.76	1521.04	1467.1	1330.48	1126.56	1848.83	1362.51	1164.28	1419.46	1544.65	1405.39	1524.56
ACHE	45.0775	57.4678	44.9523	43.5977	39.1413	81.8666	50.5916	65.1836	37.1925	57.4345	43.7555	65.4284	98.529	73.9309	86.4242	77.484	58.9249	83.0622	39.8872	28.0549	18.8599	16.8699	20.3551	54.5104
FTL	23706.2	27243.5	27738.2	24144.1	27114.9	36696.9	35290	45346.6	29657.7	39207.6	28104.9	24944.1	29580.3	37326.6	37131.8	36115.7	29025	46993.6	31739.3	39088.2	46129.4	52503.4	54844.6	35423.1
SRRT	1446.16	1704.57	1372.37	1318.83	1338.09	2089.08	1969.25	2200.76	1497.55	1730.48	1588.01	1198.82	1552.64	1759.8	1498.72	1509.92	1409.2	2296.81	1528.4	1692.22	2050.77	2066.57	2016.04	1552.25
BAX	1663.27	1910.34	1737.27	1539.55	1865.13	2722.31	2568.72	2496.53	1606.94	2178.26	1644.57	1274.8	1669.58	2024.01	1949.81	1841.27	1584.98	2558.13	1681.61	1836.32	2115.29	2608.51	2440.84	2211.56
NLK	311.863	249.336	325.243	291.56	285.823	161.76	178.502	201.254	271.287	233.993	272.138	313.423	220.878	206.037	250.841	226.335	278.645	199.723	305.499	262.696	274.958	175.026	244.261	272.552
PIGS	796.676	1034.42	898.165	937.351	1082.3	1255.62	1330.65	1451.15	1067.64	1306.1	1065.07	1046.85	1318.77	1551.34	1650.49	1117.4	1047.67	1585.65	1101.43	1031.66	1207.04	1339.05	1365.56	1008.87
ADAMTS2	6391.81	7467.11	6860.07	6615.96	6902.53	9039.84	8148.11	15327.1	12195.9	16250.8	12406.3	9194.8	9017.03	17664.6	11751.6	11676.6	12717.8	20221.5	11167.5	9905.95	13444.2	14378.5	16661.1	8231.07
TMPRSS11E	0	0	0	0	0	0	0	0	0	0	0	0	0	0	0	0	0	0	0	0	0	0	0	0
ATXN7L3	1368.88	1416.3	1376.77	1312.47	1227.95	1769.5	1680.02	1817.81	1314.86	1568.81	1325.47	1172.44	1363.16	1581.64	1650.49	1348.83	1147.54	1958.96	1357.98	1434.63	1568.35	1646.93	1761.16	1472.65
PGS1	530.811	612.681	560.582	515.907	602.595	879.819	761.738	767.537	614.77	698.787	640.325	569.861	598.753	765.973	747.253	634.146	537.316	867.02	627.316	576.402	734.545	750.712	839.87	548.565
PSMC5	1373.48	1593.34	1509.87	1455.98	1703.1	2109.79	2008.39	2021.51	1529.27	1837.9	1614.69	1348.67	1765.94	1916.14	1813.85	1666.93	1375.25	2184.82	1553.79	1711.35	2067.64	2111.9	1948.78	1804.03
UIMC1	331.182	329.977	357.856	327.891	361.375	398.483	365.596	357.695	340.202	377.579	375.657	295.483	351.889	370.867	318.294	311.975	302.615	361.181	321.817	321.357	381.169	376.41	413.297	322.736
CETP	31.2783	32.4415	40.5452	21.7989	28.2182	42.4128	40.0915	36.6658	22.9718	30.8445	22.4114	16.8848	12.9928	27.8756	34.7805	12.2343	13.9822	41.9978	33.5415	11.477	23.8231	17.9243	36.2852	39.8012
MMP2	22528.6	26437.1	24299.8	19556.3	21194.6	27636.4	26747.7	35773.6	25399.2	34945.7	23621.6	20566.7	21883.2	26361.8	26828.4	31759.3	23136.5	40327.2	25003.8	51682.3	52712.5	66392.7	63393.8	27833.2
MT3	6.43964	12.0497	12.3398	50.864	33.6798	48.3309	46.7734	18.7403	41.5681	28.7173	23.4786	72.8155	146.169	72.7189	103.287	94.816	54.93	53.1972	21.7566	0	1.98526	0	0.885005	8.65244
LPCAT2	701.921	580.24	683.98	721.179	585.3	332.398	419.051	349.547	662.902	485.003	642.459	585.69	294.504	395.106	408.934	377.225	545.305	272.519	597.401	460.356	361.317	314.202	410.642	535.586
GNAO1	88.3151	70.4444	80.209	53.5889	45.5132	97.6481	56.319	84.7387	44.8498	48.9257	42.6883	18.9954	29.2339	42.4194	29.5107	37.7225	26.9656	71.8628	58.9242	5.1009	10.9189	9.48933	14.1601	104.695
OGFOD1	718.48	678.491	753.612	722.088	691.8	499.09	550.78	682.798	791.982	663.688	766.255	628.957	593.339	622.959	618.671	590.306	684.129	527.305	669.017	797.015	699.803	724.353	651.364	631.628
SH3BP2	2578.62	2724.16	2429.19	2149.01	2301.15	3125.72	3175.82	2868.89	2332.19	2923.84	2414.02	2227.73	2188.21	2574.25	2621.18	2520.27	2267.11	2973.44	2354.25	2338.76	3097.99	2871.05	3332.93	2484.12
NOP14	707.441	798.061	785.343	866.505	901.161	970.563	880.103	963.088	800.733	820.037	860.17	750.316	925.739	833.844	878.998	822.758	787.996	910.885	762.389	976.822	900.314	874.073	893.855	818.521
ADD1	4257.52	4728.12	4348.03	4450.6	4654.18	5612.3	5108.8	5366.24	4330.74	5211.65	4755.48	3954.2	4361.26	5543.61	4986.26	4177	4034.86	5610.9	4438.35	4444.16	5018.73	5206.48	4954.26	4811.62
L2HGDH	68.0762	60.2485	72.2763	88.1038	82.834	66.085	64.91	38.2954	68.9155	62.7525	69.3685	89.7003	72.5433	72.7189	74.8307	63.2107	62.9198	43.8643	93.3722	65.0365	54.5945	49.5554	47.7903	72.6805
TXNDC16	118.673	86.2018	119.873	121.71	111.052	43.3991	34.3641	69.2576	141.113	68.0705	102.452	129.802	50.8886	54.5392	72.7228	89.7184	101.87	49.464	106.97	140.275	73.4545	68.5341	93.8105	77.0067
RTRAF	982.505	1002.91	1019.8	1030	1062.28	797.952	877.239	902.793	1183.6	1071.05	1171.79	1022.58	1081.65	924.742	989.663	959.375	1101.6	863.287	1051.57	1266.3	1172.29	1195.66	1059.35	1043.48
NID2	2893.24	3571.35	3017.09	2990.08	3302.44	4717.68	4038.74	5547.13	4502.48	5065.94	4542.04	2947.45	3361.9	5612.69	4201.06	3559.17	3961.95	5775.16	3102.13	3492.84	4589.91	4310.27	4095.8	3471.36
GMCL1	252.066	161.281	214.185	250.687	199.348	145.979	177.548	156.441	213.31	164.858	196.366	294.428	237.119	164.83	201.305	220.218	270.655	157.725	216.66	221.889	174.703	167.645	163.726	164.396
SF3B2	2933.72	3267.32	3177.51	2992.8	3292.42	4246.21	3907.01	3922.42	2921.8	3480.11	3427.87	2771.21	3437.69	3759.57	3445.38	3313.46	2728.52	3944.06	3058.62	3166.38	3467.25	3842.13	3458.6	3370.99
KLHL42	712.04	557.994	594.076	575.853	502.466	411.305	420.006	427.767	750.414	567.964	670.207	733.432	592.257	515.092	479.549	553.603	722.08	512.373	607.373	860.777	681.935	674.797	613.308	513.09
GNAS	12666.8	14220.5	14549.6	13694.2	15317.9	18896.4	18051.7	18328	13390.4	16900.6	14832.1	12859.9	15133.4	17976.1	17527.3	14979.9	13060.4	19972.3	14302.3	12430.9	14904.3	15974.8	16643.4	15915.3
DNM1L	1279.65	997.345	1170.52	1211.65	1110.52	729.895	789.42	796.055	1349.87	910.444	1225.15	1262.14	1123.88	906.563	1028.66	1037.88	1295.35	797.957	1231.06	1313.48	1064.1	945.77	962.885	1055.6
PTHLH	8.27954	8.34211	6.16992	5.44972	3.64106	9.86344	12.4093	17.1107	21.8779	17.0176	14.9409	20.0506	44.3922	9.69586	13.7014	34.6639	14.9809	19.599	16.3175	68.8621	39.7051	72.7516	73.4554	5.19147
PHACTR3	0	0	0.881418	0.908286	0.910264	0	2.86368	1.62959	0	1.0636	0	0	0	0	0	0	1.99746	0	0.906527	1.27522	0	0	1.77001	0
ERGIC2	735.959	505.161	667.233	714.821	523.402	226.859	266.322	276.216	793.076	387.151	623.249	856.901	501.307	299.36	411.042	543.408	797.983	223.055	587.429	739.63	481.425	383.791	456.663	460.31
TFAP2C	119.593	129.766	124.28	101.728	107.411	135.129	98.3195	167.848	188.15	155.286	134.468	135.078	107.191	156.346	131.744	132.538	115.852	123.193	138.699	279.274	224.334	219.309	232.756	124.595
AURKA	95.6747	96.3977	119.873	153.5	189.335	176.556	182.321	127.923	124.704	129.759	143.006	140.355	206.803	130.894	124.367	120.304	138.823	139.059	110.596	104.568	110.182	102.274	54.8703	91.7159
CASS4	21.1588	25.9532	34.3753	28.1569	32.7695	32.5494	20.0457	48.8877	43.7559	30.8445	54.4276	32.7142	22.7375	35.1475	29.5107	17.332	26.9656	44.7976	19.0371	21.6788	28.7862	22.1418	12.3901	18.1701
PIR	149.032	160.354	179.809	181.657	185.694	178.528	165.139	124.664	141.113	157.413	144.073	121.359	153.749	146.65	138.068	118.265	96.8766	131.593	183.118	156.853	142.938	162.373	156.646	179.106
AAMDC	103.034	145.523	139.264	128.068	162.937	196.282	172.775	154.811	136.737	188.258	161.148	132.967	128.846	186.645	163.363	164.144	114.854	160.525	150.483	113.495	133.012	147.612	164.611	174.779
RFX2	67.1563	79.7135	70.5134	69.938	83.7443	90.7436	95.4559	96.9606	56.8827	73.3886	78.9734	71.7602	94.198	86.0507	80.1005	98.8941	76.902	98.9281	80.6809	61.2108	73.4545	87.5128	78.7654	66.6238
METTL2A	255.746	247.482	250.323	289.743	280.361	257.436	230.049	248.513	240.657	227.611	258.264	279.654	303.166	238.76	315.132	229.394	268.658	244.52	255.641	275.449	249.15	230.907	224.791	250.056
SULT2B1	0	0.926901	0.881418	0.908286	2.73079	2.95903	0.954559	0.814795	1.0939	0	1.06721	0	2.16547	1.21198	2.10791	1.01953	0.998728	0	1.81305	0	0	0	0	1.73049
ALG6	126.953	101.959	147.197	137.151	119.245	50.3035	57.2735	47.2581	122.517	85.0882	118.46	176.235	90.9498	65.447	69.561	117.246	126.838	36.3981	116.942	175.981	112.167	83.2953	85.8455	73.5458
CNOT3	581.408	717.421	596.72	525.898	629.903	1007.06	957.422	930.496	596.174	745.585	633.921	565.639	701.613	830.208	719.851	658.614	543.308	973.415	620.971	646.539	826.859	932.064	837.215	695.656
GP6	1.8399	0.926901	0	1.81657	0	3.94538	0.954559	4.88877	2.18779	2.1272	0	0	0	4.84793	1.05395	3.05858	0	0	0.906527	0	0.992628	0	0	5.19147
PTPN4	283.344	214.114	258.255	278.844	173.86	136.115	120.274	140.96	280.038	184.003	218.778	244.829	138.59	180.585	128.582	180.456	253.677	114.794	199.436	226.99	173.71	139.177	134.521	205.928
DDX18	830.714	672.003	804.734	936.443	781.917	467.527	498.28	469.322	935.282	527.547	797.204	939.215	739.509	538.12	543.84	826.836	856.908	473.175	815.874	900.309	679.95	653.71	675.259	597.884
KHSRP	1907.05	2096.65	2214.12	2084.52	2080.86	2868.29	2762.49	2605.71	2020.43	2194.21	2073.58	1822.5	2009.56	2399.72	2164.82	1984	1883.6	2904.38	1949.03	2329.84	2399.18	2565.28	2504.56	2202.91
GNA11	1189.49	1508.99	1403.22	1434.18	1567.47	2120.64	1928.21	1903.36	1296.27	1707.08	1456.74	1254.75	1611.11	1962.2	1833.88	1551.72	1213.45	2051.36	1371.57	1372.14	1464.13	1751.31	1694.78	1592.91
ASAP3	557.489	529.26	456.574	494.108	497.914	598.711	686.328	593.986	490.066	606.253	442.891	548.755	733.012	633.867	687.178	647.4	462.411	679.43	490.431	735.805	885.424	951.042	840.755	449.062
EDEM2	586.927	697.956	683.099	679.398	742.775	944.918	866.739	838.424	680.404	854.073	661.669	663.782	727.599	814.452	893.753	740.177	678.136	1024.75	682.615	594.255	733.552	755.984	792.964	731.131
DNMT3B	53.357	53.7602	47.5966	52.6806	60.9877	82.8529	63.0009	41.5546	49.2254	58.4981	32.0162	41.1566	36.813	54.5392	52.6977	46.8982	37.9517	64.3966	64.3634	35.7063	55.5872	43.2292	44.2502	53.6451
REM1	0.919949	1.8538	0.881418	8.17458	0.910264	1.97269	5.72735	1.62959	3.28169	1.0636	2.13442	16.8848	28.1511	10.9078	36.8884	1.01953	1.99746	0	2.71958	0	0	0	0	0.865244
TPX2	350.501	439.351	442.472	482.3	580.748	496.131	541.235	391.102	416.775	471.176	510.125	347.193	416.853	458.129	326.726	328.288	442.436	490.907	388.9	211.687	227.312	240.396	191.161	452.523
FER1L4	934.668	1096.52	633.739	675.765	773.724	1029.74	1053.83	835.98	882.775	783.875	904.992	1095.4	1175.85	1152.59	894.807	1191.83	1252.4	963.149	685.334	232.091	610.466	635.785	753.139	651.529
PDRG1	186.75	205.772	218.592	211.631	217.553	301.821	283.504	288.437	218.779	304.19	240.122	246.94	312.911	304.208	346.751	252.843	207.735	313.583	266.519	241.017	216.393	315.257	270.811	273.417
EPB41L1	709.281	750.79	750.968	697.564	719.108	855.16	920.194	914.2	699	858.327	828.153	617.349	589.008	773.245	775.71	594.384	620.21	786.758	748.791	649.089	624.363	661.09	694.729	825.443
SLC15A1	166.511	159.427	196.556	108.994	94.6674	83.8392	107.865	52.1469	66.7277	78.7066	105.654	37.9907	34.6476	60.5991	49.5358	84.6207	106.864	67.1964	86.12	1.27522	0	0	0	174.779
DOCK9	3714.75	3617.69	3701.95	3627.7	3500.87	3438.4	3074.63	3025.33	3001.65	3592.85	3840.88	2413.46	1892.62	3010.56	2569.54	2083.91	2749.5	2193.22	3500.1	2268.62	2463.7	1791.38	2362.96	3940.32
ANKRD10	1523.44	1283.76	1058.58	1070.87	966.7	988.317	1002.29	1183.08	1504.11	1320.99	1194.21	1644.15	1037.26	1188.95	1145.65	1239.74	1468.13	1125.54	1229.25	1812.09	1730.15	1713.35	1604.51	1065.98
TGDS	145.352	159.427	153.367	148.959	121.975	34.522	53.4553	85.5535	134.549	89.3426	133.401	131.912	97.4462	61.8111	99.0717	139.675	156.8	48.5307	137.792	135.174	112.167	108.6	91.1555	90.8507
DOCK3	4.59974	13.9035	8.81418	11.8077	3.64106	9.86344	8.59103	7.33316	12.0329	12.7632	8.53766	5.27649	10.8274	4.84793	6.32372	10.1953	8.98855	5.5997	8.15874	3.82567	9.92628	11.5981	4.42502	14.7092
C3orf18	153.631	167.769	135.738	133.518	172.04	229.818	216.685	205.328	145.488	152.095	137.67	159.35	205.72	201.189	225.546	205.944	127.837	289.318	175.866	140.275	191.577	181.352	181.426	157.474
COQ9	566.689	643.269	613.467	516.815	625.351	790.062	798.011	838.424	526.165	675.387	581.628	467.497	617.16	677.498	669.261	628.029	530.324	797.024	626.41	673.319	744.471	866.693	837.215	699.117
TMEM40	0.919949	1.8538	0.881418	1.81657	0.910264	2.95903	3.81823	3.25918	0	0	2.13442	1.0553	0	3.63595	3.16186	3.05858	2.99618	2.79985	1.81305	1.27522	0	0	0	0
KIF9	55.1969	57.4678	58.1736	54.4972	49.1542	72.0031	67.7737	57.8505	54.6949	68.0705	60.8308	72.8155	53.0541	48.4793	63.2372	53.0154	50.9351	52.2639	59.8308	58.6603	65.5135	41.1205	38.0552	64.0281
ARHGAP28	350.501	256.751	349.041	341.516	225.745	168.665	175.639	119.775	207.84	186.13	233.719	272.267	163.493	145.438	203.413	125.402	177.774	93.3284	264.706	351.962	234.26	184.515	200.896	247.46
CRLS1	90.155	79.7135	104.889	84.4706	82.834	109.484	96.4104	95.331	62.3521	77.643	76.839	62.2625	77.957	112.714	80.1005	85.6403	80.8969	110.127	77.0548	58.6603	55.5872	81.1865	92.0405	69.2195
DEFB127	0	0	0	0	0	0	0	0	0	0	0	0	0	0	0	0	0	0	0	0	0	0	0	0
PPP1R13B	627.405	733.178	735.984	635.8	730.032	925.191	848.603	820.499	618.052	865.772	807.876	571.971	519.713	813.24	805.221	551.564	597.239	727.961	768.735	473.108	693.847	547.218	704.464	801.216
ATRN	1822.42	1780.58	1916.2	2004.59	1957.07	1840.52	1733.48	1767.29	1765.55	1842.16	1749.15	2161.25	2071.27	2136.72	2336.62	1841.27	1877.61	1937.5	2048.75	1910.29	1715.26	1646.93	1608.05	1820.47
SMOX	563.009	624.731	571.159	598.561	589.851	917.3	951.695	878.349	637.742	774.302	586.964	545.589	724.35	728.401	835.785	779.938	596.24	1035.94	550.262	391.494	557.857	597.828	600.918	656.72
SIGLEC1	3.6798	0.926901	0	3.63314	0	0.986344	1.90912	1.62959	0	0	0	3.16589	0	0	0	0	0	0	0	0	0	2.10874	1.77001	1.73049
FKBP1A	7423.07	6479.96	7814.65	7870.3	7283.02	5266.09	5536.44	5118.54	7962.48	5937.03	7579.31	6522.79	4979.5	4995.79	4963.07	5296.44	6773.37	4163.38	6858.78	7939.55	7008.95	6599.31	6165.83	6736.79
NSFL1C	713.88	822.161	832.058	839.256	921.187	1082.02	1026.15	1050.27	812.766	943.415	915.664	871.676	1121.71	1122.3	1136.16	891.067	780.006	1014.48	880.237	845.474	884.432	1033.28	953.15	902.45
SLC4A11	131.553	177.038	152.485	138.968	169.309	278.149	209.048	224.069	101.732	146.777	122.729	131.912	203.554	174.525	206.575	99.9136	132.831	219.322	117.848	160.678	202.496	203.494	193.816	157.474
DNAAF9	1050.58	1087.25	1013.63	1010.01	1011.3	928.15	956.468	1027.46	1037.01	1040.2	1044.8	1127.06	1003.7	1162.29	1121.41	1044	1150.53	889.419	1040.69	946.217	1065.09	898.324	950.495	1041.75
ZNF343	183.99	198.357	192.149	194.373	193.886	184.446	200.457	193.106	192.526	211.657	178.224	183.622	193.81	232.701	217.115	205.944	197.748	227.721	200.342	212.963	251.135	222.472	229.216	187.758
EBF4	68.0762	84.348	78.4462	57.222	60.9877	107.511	106.911	123.034	94.0752	113.805	67.2341	87.5897	114.77	86.0507	103.287	130.499	73.9059	204.389	85.2135	131.348	160.806	177.134	211.516	59.7019
CPXM1	639.364	649.757	645.198	492.291	514.299	841.351	807.557	1131.75	761.353	1063.6	677.677	488.603	668.048	716.281	659.775	1046.03	551.298	895.019	643.634	1716.45	1732.14	2469.34	1948.78	744.975
MAVS	2731.33	2791.82	2473.26	2642.2	2721.69	3104.02	2778.72	2968.3	2380.32	2961.07	2496.2	2386.03	2557.42	3066.31	2889.94	2602.85	2365.99	2872.65	2511.08	2643.54	2980.86	2827.82	2982.47	2728.12
LZTS3	83.7154	121.424	79.3276	137.151	120.155	199.241	152.729	162.144	70.0094	132.95	89.6455	150.908	265.27	238.76	362.56	173.32	124.841	216.522	98.8114	94.3666	87.3513	121.253	104.431	108.156
F11	197.789	196.503	179.809	87.1955	100.129	59.1806	62.0463	114.886	71.1033	118.06	137.67	56.9861	54.1368	39.9954	25.2949	117.246	117.85	50.3973	130.54	0	0	0	0	160.935
XRN2	1349.57	1222.58	1271	1357.89	1318.97	985.358	1053.83	1165.97	1458.17	1207.19	1368.16	1454.2	1260.3	1204.71	1238.4	1377.38	1367.26	1102.21	1263.7	1543.02	1458.17	1439.22	1413.35	1185.38
KIZ	220.788	213.187	213.303	214.356	214.822	166.692	166.093	160.515	260.348	196.766	213.442	254.327	238.202	210.885	196.035	265.077	222.716	174.524	181.305	271.623	292.825	247.777	284.087	174.779
DYNLL1	1790.22	1936.3	2039.6	2059.08	2137.3	2171.93	2159.21	2019.88	1810.4	2064.45	1859.08	1873.15	2043.12	2008.25	1927.68	1796.41	1758.76	1961.76	2006.14	1856.73	1766.88	1975.89	1775.32	2260.02
TESC	30.3583	43.5643	46.7151	46.3226	50.0645	93.7027	76.3647	81.4795	35.0047	58.4981	53.3604	49.599	56.3023	70.295	63.2372	66.2692	54.93	81.1957	51.672	6.37612	16.8747	2.10874	10.6201	55.3756
SNX5	597.967	500.526	546.479	577.67	530.684	399.469	451.506	445.693	591.798	443.522	558.15	656.395	540.285	430.254	501.682	577.052	676.139	476.908	517.627	550.897	495.321	497.663	450.467	477.615
RPL6	2640.25	3061.55	3087.61	2957.38	3465.37	3550.84	3676.01	3541.1	3003.84	3457.77	3049.01	2771.21	3330.5	3558.38	3663.54	3306.33	2916.29	3397.15	2956.18	2911.34	3129.76	3677.64	3694.9	3817.46
SIRPG	0	2.7807	1.76284	1.81657	0.910264	0.986344	1.90912	0.814795	0	0	0	1.0553	0	1.21198	1.05395	0	1.99746	1.86657	0.906527	1.27522	0	0	0.885005	0.865244
MAPKAPK5	474.694	407.836	381.654	359.681	405.978	349.166	392.324	348.732	448.498	350.989	369.254	432.672	406.026	376.926	420.528	384.362	463.41	405.045	419.722	345.586	370.25	400.661	380.552	364.268
P2RX7	74.5159	76.9328	74.0391	44.506	54.6158	55.2353	49.637	36.6658	54.6949	49.9893	60.8308	39.046	40.0612	39.9954	53.7516	70.3474	49.9364	44.7976	50.7655	49.7338	54.5945	47.4467	74.3404	81.333
ESF1	453.535	346.661	430.132	503.191	410.529	170.638	242.458	217.55	495.535	329.717	395.934	540.312	358.386	235.125	283.514	373.147	477.392	205.322	455.076	399.145	368.265	347.942	338.957	333.119
RBBP9	377.179	305.877	369.314	342.424	345.9	217.982	236.731	216.735	379.582	252.074	270.004	348.248	298.835	239.972	226.6	290.565	367.532	209.056	372.582	302.228	255.105	227.744	253.996	279.474
ANAPC5	2112.2	2257.93	1975.26	1906.49	1802.32	1958.88	1957.8	2150.24	2141.85	1983.62	2007.42	1816.17	1789.76	1889.48	1665.25	1906.52	2050.39	2004.69	1841.16	2208.69	2343.59	2212.07	2035.51	1909.59
SLC23A2	886.831	777.67	766.833	783.851	788.288	809.788	724.51	842.498	813.86	912.571	863.371	851.625	832.624	900.503	906.4	812.563	698.111	829.689	787.772	798.291	797.08	716.972	844.295	758.819
SLC8B1	332.102	445.839	393.112	366.039	385.952	552.353	517.371	411.472	350.047	408.423	325.498	340.861	415.771	412.074	431.067	409.85	348.556	503.973	397.965	349.412	431.793	500.826	477.018	395.417
TMEM230	1035.86	887.971	1085.03	1127.18	966.7	626.328	692.055	677.095	1228.45	822.165	1041.59	1136.56	956.056	718.705	787.304	875.774	1125.57	634.633	1069.7	1182.13	986.672	828.735	917.75	930.138
DZANK1	50.5972	55.614	35.2567	39.0563	40.0516	39.4538	36.2732	59.48	49.2254	43.6077	41.6211	53.8202	43.3094	37.5714	41.1042	47.9178	43.944	39.1979	31.7284	24.2293	42.683	44.2836	30.0902	39.8012
KDM2B	308.183	351.295	311.14	347.874	334.067	495.145	416.188	453.841	321.606	342.48	329.767	308.147	373.544	443.585	454.254	373.147	315.598	494.64	325.443	340.485	337.494	391.171	352.232	353.885
CFAP61	0	0.926901	0	0	0	0	0	0	0	0	2.13442	0	3.24821	0	0	0	0	0	0	0	0	0	0	0
LHX5	4.59974	0	0	7.26629	8.19237	4.93172	10.5001	0.814795	2.18779	2.1272	8.53766	20.0506	54.1368	31.5115	48.4819	24.4686	15.9796	20.5322	12.6914	0	0	0	0	1.73049
TASP1	82.7954	78.7866	84.6161	99.9115	100.129	72.9895	77.3192	84.7387	106.108	98.915	96.0487	79.1473	92.0326	105.442	103.287	105.011	97.8753	76.5293	84.307	73.963	104.226	78.0234	87.6155	106.425
OAS1	231.827	248.409	289.986	252.504	211.181	330.425	283.504	224.069	170.648	361.625	121.662	204.728	332.4	213.309	151.769	176.378	198.747	181.99	184.931	165.779	365.287	742.277	763.759	388.495
GCN1	2416.71	2872.47	2424.78	2491.43	2530.53	3637.64	3320.91	3647.02	2497.37	2854.71	2599.72	2127.48	2762.06	3469.9	3076.49	2479.49	2318.05	3670.6	2234.59	2531.32	2855.79	2933.26	2314.29	2805.12
RPLP0	4231.77	4942.23	5032.01	5147.26	5924.91	7016.85	6859.46	6574.58	4772.67	7015.52	4742.67	4336.22	6159.69	6463.5	6477.6	5833.73	4562.19	7554.93	4468.27	4458.19	4951.23	5581.84	5709.17	5739.17
PXN	1976.05	2456.29	2105.71	2205.32	2334.83	3603.11	3258.86	2645.64	2051.06	2366.52	2055.44	1947.02	2140.57	2653.03	2601.16	2046.19	1899.58	2712.12	1885.58	1838.87	2136.14	2144.59	2148.79	2388.94
SIRT4	21.1588	25.9532	14.9841	18.1657	19.1155	30.5767	15.2729	23.6291	9.84508	13.8268	18.1425	9.49768	21.6547	4.84793	27.4028	14.2734	18.9758	34.5315	12.6914	14.0275	19.8526	28.468	13.2751	16.4396
RPH3A	0	0	0	0	0	0	0	0.814795	1.0939	0	0	0	0	0	0	0	0	0	0	0	0	0	0	0
KIF16B	287.944	321.635	282.054	346.965	355.003	286.04	314.05	285.993	284.413	319.081	281.743	320.81	312.911	281.18	339.373	289.546	301.616	289.318	308.219	309.88	233.268	224.581	284.087	329.658
TRMT6	231.827	192.795	207.133	241.604	220.284	147.952	158.457	233.846	311.761	186.13	266.802	265.935	306.414	202.401	209.737	287.507	306.609	183.857	217.566	357.063	254.113	217.2	208.861	170.453
CHGB	9.19949	12.0497	7.05134	9.08286	0	7.89075	11.4547	13.0367	20.784	17.0176	9.60487	8.44238	11.9101	9.69586	9.48558	15.2929	7.98982	17.7324	10.8783	17.8531	28.7862	31.6311	23.0101	5.19147
PEBP1	2261.23	2535.07	2482.07	2181.7	2316.62	2680.88	2562.99	2737.71	2032.46	2226.12	2093.86	1898.48	1975.99	2238.53	2273.38	2037.01	1887.6	2483.47	2190.17	1953.64	2098.42	2075	2044.36	2835.41
TBX5	624.645	583.947	582.617	473.217	489.722	501.063	483.007	400.879	367.55	435.013	380.993	314.479	290.173	278.756	281.406	362.952	300.617	336.915	355.358	590.429	531.056	579.904	561.978	511.359
BRAP	366.14	363.345	336.702	411.454	320.413	294.917	310.232	323.474	385.052	318.017	328.7	428.451	389.785	355.111	394.179	380.284	352.551	356.514	387.993	378.742	360.324	381.682	381.437	314.949
ERP29	1181.21	1458.94	1361.79	1280.68	1376.32	1815.86	1824.16	1809.66	1252.51	1783.66	1299.86	1110.17	1367.5	1525.89	1579.88	1468.12	1102.6	1916.03	1267.32	1335.16	1699.38	1742.87	1757.62	1579.94
NOS1	0	0	0	0	0	0	0	0.814795	0	0	0	0	0	1.21198	1.05395	1.01953	0.998728	0	0.906527	1.27522	0.992628	0	0	0
FUS	2911.64	3146.83	2837.28	2692.16	2739.89	3270.72	3356.23	3957.46	3429.37	3739.63	3868.63	2895.74	3671.56	3507.48	2776.11	3222.72	3597.42	3902.06	3491.03	3903.46	3904.01	3927.53	3828.53	2825.02
IGBP1	441.575	493.111	550.886	498.649	544.338	629.287	575.599	545.098	449.592	554.137	484.512	479.105	652.89	585.387	652.397	537.291	458.416	581.436	504.935	524.117	527.085	533.511	695.614	565.005
FXYD5	1402	1662.86	1486.07	1472.33	1608.44	2506.3	2283.3	1904.99	1248.14	1594.34	1269.98	1105.95	1420.55	1696.77	1567.23	1401.85	1086.62	1918.83	1151.29	1517.52	1761.91	2170.95	1847.01	1768.56
ZNF302	482.053	377.249	398.401	351.507	323.144	184.446	194.73	222.439	491.16	278.664	430.085	487.547	322.655	230.277	252.949	332.366	515.344	202.523	335.415	483.31	394.073	315.257	357.542	280.339
GRAMD1A	925.469	1233.7	1121.16	1167.15	1362.66	2037.79	2083.8	1662.18	1130	1582.64	1198.47	1269.52	1776.77	1870.09	2194.33	1658.77	1140.55	2329.48	1368.86	1140.05	1517.73	1519.35	1716.91	1252.01
FXYD3	2.75985	1.8538	0	0.908286	0	0	0.954559	2.44439	1.0939	1.0636	1.06721	0	1.08274	0	0	2.03905	0	0	0.906527	0	0	5.27185	0	3.46098
HEPH	532.65	529.26	527.969	503.191	513.389	448.787	479.188	547.542	456.155	641.352	487.714	385.183	264.188	395.106	419.474	415.967	365.534	738.227	430.6	522.842	673.002	643.166	702.694	548.565
CDIP1	726.76	848.114	803.853	751.153	925.738	1243.78	1056.7	998.939	767.916	925.334	792.935	645.842	805.556	970.798	977.015	793.192	637.188	995.814	723.408	660.566	809.984	914.139	910.67	940.521
CMTM1	45.9974	35.2222	37.901	42.6895	39.1413	64.1124	59.1826	49.7025	21.8779	44.6713	28.8146	20.0506	31.3993	43.6314	42.1582	32.6249	27.9644	57.8636	34.448	28.0549	34.742	27.4136	36.2852	62.2976
KCNH4	0	2.7807	3.52567	0.908286	0	0	5.72735	5.70357	4.37559	2.1272	0	5.27649	1.08274	4.84793	3.16186	2.03905	2.99618	4.66642	1.81305	0	1.98526	0	0.885005	4.32622
GANAB	8341.18	9699.09	8629.96	8513.37	8955.17	11291.7	10956.4	11137.4	8849.63	10325.5	8946.4	7455.68	8839.46	10381.8	9781.75	9506.07	8039.76	12043.1	8234.89	8416.48	9791.28	10369.7	9724.43	9448.47
GMIP	246.546	278.07	240.627	247.054	240.31	399.469	359.869	409.027	259.254	360.561	287.079	245.884	280.429	330.871	313.024	311.975	217.723	400.379	300.06	261.421	335.508	331.072	309.752	248.325
RBM41	288.864	210.406	234.457	263.403	207.54	114.416	108.82	133.626	229.718	148.904	193.165	259.603	151.583	118.774	134.906	207.983	254.676	92.3951	193.09	238.467	161.798	118.089	156.646	186.028
BIRC5	132.473	143.67	149.841	171.666	220.284	216.996	210.003	166.218	147.676	211.657	191.03	154.073	179.734	180.585	122.259	131.519	164.79	171.724	143.231	96.9171	108.196	94.8933	71.6854	155.744
LAG3	14.7192	25.9532	11.4584	10.8994	9.10264	16.7678	16.2275	25.2586	25.1596	10.636	16.0081	10.553	6.49642	15.7558	28.4568	11.2148	8.98855	18.6657	16.3175	3.82567	14.8894	16.8699	11.5051	10.3829
MLF2	2226.28	2623.13	2441.53	2214.4	2507.78	3291.43	3308.5	3341.47	2189.98	2765.37	2491.93	1932.25	2549.84	2896.64	2739.23	2595.72	2090.34	3051.84	2269.04	2217.62	2718.81	2937.48	2561.2	2666.68
OTUB2	43.2376	44.4912	45.8337	35.4232	32.7695	31.563	52.5007	33.4066	25.1596	30.8445	33.0834	22.1612	44.3922	47.2673	42.1582	33.6444	17.9771	46.6642	24.4762	24.2293	16.8747	22.1418	20.3551	35.475
DDX24	2498.58	2561.95	2594.89	2344.29	2540.55	2681.87	2678.49	2779.27	2694.27	2878.11	2674.42	2399.75	2454.56	2733.02	2625.4	2749.66	2517.79	2838.12	2569.1	2927.92	3243.91	3321.27	3353.28	2512.67
ZBTB25	298.063	251.19	212.422	220.714	204.809	176.556	207.139	131.182	292.071	137.205	200.635	296.539	284.76	180.585	201.305	236.53	296.622	153.992	200.342	207.862	161.798	180.297	182.311	181.701
NECAP1	384.539	356.857	395.757	333.341	304.028	209.105	217.639	259.92	309.573	310.572	372.456	363.022	351.889	236.337	305.647	288.526	408.48	229.588	287.369	365.989	325.582	328.964	324.797	280.339
ARHGAP4	232.747	318.854	243.271	290.652	321.323	524.735	522.144	322.659	217.686	394.596	256.13	214.225	243.616	378.138	354.129	262.018	216.724	402.245	319.097	158.128	296.796	361.649	444.272	303.701
ANKRD24	31.2783	44.4912	41.4266	37.2397	36.4106	51.2899	45.8188	46.4433	39.3803	39.3533	29.8818	42.2119	67.1296	46.0553	38.9963	53.0154	35.9542	51.3306	26.2893	36.9815	40.6977	70.6428	63.7204	52.7799
DHX32	674.323	643.269	657.538	653.058	603.505	583.916	591.826	595.615	695.719	664.751	718.231	822.077	804.473	620.535	777.818	805.426	760.032	692.496	715.249	790.639	757.375	759.147	773.494	674.025
RCOR1	815.995	801.769	768.596	846.523	713.647	675.646	690.146	583.393	737.287	689.214	680.879	732.376	676.71	591.447	708.257	702.454	708.098	536.638	640.008	682.245	546.938	536.675	536.313	804.677
GPATCH2L	1043.22	892.605	905.216	881.946	821.968	653.946	610.917	642.873	1018.42	712.614	846.296	1101.73	861.858	781.728	801.005	894.125	1037.68	678.497	773.267	909.235	840.756	753.875	666.409	776.124
LTBP4	1937.41	2232.9	2037.84	1499.58	1579.31	2691.73	2552.49	3848.28	2079.5	3339.71	2620	1589.28	2043.12	2701.51	2403.01	2470.31	1799.71	3106.9	2075.04	2296.68	2724.76	3327.59	2951.49	2104.27
BLVRB	323.822	418.959	375.484	401.463	595.312	756.526	816.148	525.543	253.784	378.642	312.692	481.216	750.336	724.765	911.67	492.431	309.606	688.763	338.134	334.109	349.405	494.5	425.687	508.764
SLC9A1	1815.98	2193.05	1909.15	1728.47	1897.9	2856.45	2453.22	2460.68	1825.71	2522.86	2073.58	1377.16	1627.35	2270.04	1981.43	1715.86	1468.13	2288.41	1686.14	1958.75	2296.94	2255.3	2281.54	2159.65
SPTLC1	1099.34	901.874	958.983	1104.48	1017.67	684.523	734.056	685.243	1179.22	840.246	1049.07	1243.14	922.491	826.572	893.753	914.516	1150.53	640.233	996.273	1372.14	1001.56	952.097	1030.15	833.23
PAPOLA	2584.14	1879.75	2207.95	2524.13	2156.41	1339.46	1365.02	1447.08	2498.46	1633.69	2172.84	2716.34	2142.73	1508.92	1796.99	2139.99	2529.78	1358.86	2301.67	2528.77	1968.38	1695.43	1797.44	1879.31
CCNK	229.067	240.994	295.275	268.853	252.143	150.911	155.593	127.923	293.164	195.703	322.297	287.041	220.878	133.318	216.061	212.062	251.679	148.392	281.023	335.384	242.201	223.527	203.551	219.772
PCBP4	666.963	894.459	737.747	654.874	725.48	1094.84	1017.56	1029.9	569.921	765.794	610.443	427.395	576.016	812.028	697.717	638.224	585.254	1023.81	615.532	646.539	775.243	851.931	705.349	759.685
RGS1	0	0	0	0	0.910264	0	0	0	0	0	0	0	0	0	0	0	0	13.066	0	0	0	0	0.885005	0.865244
YPEL3	384.539	495.892	418.673	380.572	426.914	613.506	591.826	619.244	399.273	500.957	378.859	334.529	427.681	478.733	541.732	476.119	408.48	726.095	462.329	433.576	602.525	619.97	882.35	516.551
MRPS33	273.225	299.389	331.413	317.9	357.734	277.163	316.913	262.364	298.634	300.999	252.928	386.239	433.094	307.843	357.29	345.62	268.658	282.785	343.574	283.1	260.069	286.789	343.382	375.516
NDUFB2	409.377	412.471	453.049	434.161	495.183	645.069	608.054	689.317	449.592	564.773	506.924	371.465	526.21	695.678	589.16	465.924	405.483	642.099	450.544	465.457	549.916	593.611	542.508	583.175
NUDC	702.841	934.316	844.398	823.816	1035.88	1433.16	1266.7	1092.64	749.32	972.132	858.035	787.252	1108.72	1211.98	1186.75	1025.64	730.07	1310.33	934.629	845.474	950.938	1111.31	931.91	1058.19
MAEA	956.747	1072.42	1000.41	934.627	1063.19	1398.64	1293.43	1500.04	979.038	1090.19	953.017	742.929	951.725	1227.74	1077.14	1012.39	895.859	1423.26	882.05	999.776	1125.64	1250.48	1128.38	1100.59
ICAM1	833.474	957.488	914.03	1429.64	1777.75	2190.67	2090.48	1260.49	879.493	1264.62	933.807	2626.63	4159.87	3015.41	5125.38	3223.74	1651.9	2481.6	2050.56	984.473	1046.23	1323.24	1372.64	1007.14
STRN4	1280.57	1486.75	1407.62	1354.25	1489.19	2443.17	2216.49	2436.24	1376.12	2084.66	1509.03	1187.21	1634.93	2192.48	1962.46	1510.94	1187.49	2349.07	1604.55	1591.48	1780.77	2040.21	2156.76	1644.83
IRAK3	942.028	684.053	799.446	678.49	560.722	370.865	402.824	472.581	936.376	592.426	763.054	998.311	613.911	553.876	612.347	661.673	822.952	457.309	666.297	972.996	824.874	742.277	723.934	633.359
LYZ	18.399	13.9035	25.5611	25.432	15.4745	19.7269	16.2275	13.0367	8.75118	4.25441	6.40325	20.0506	37.8958	14.5438	22.133	25.4882	13.9822	14.9325	10.8783	0	0	0	0	12.9787
SI	0	0	0	0	0	0	0	0	0	0	0	0	0	0	0	0	0	0	0	0	0	0	0	0
MUL1	542.77	672.003	562.345	557.688	641.736	780.198	804.693	863.683	590.705	759.412	669.139	577.248	700.53	825.36	904.292	671.868	556.291	857.688	699.839	659.291	689.876	739.114	854.03	733.727
TFAP4	123.273	143.67	109.296	99.9115	130.168	172.61	154.638	140.145	94.0752	88.279	115.258	89.7003	127.763	112.714	101.18	127.441	92.8817	130.66	96.0918	163.229	160.806	208.765	133.636	117.673
PDCD7	444.335	459.743	437.183	466.859	424.183	409.333	438.142	333.251	398.179	368.006	427.95	358.801	406.026	382.986	398.395	319.112	363.537	392.912	333.602	460.356	484.402	421.748	435.422	382.438
SPG21	877.631	875.921	920.2	910.103	911.174	674.659	719.737	733.316	878.4	843.437	921	969.818	853.196	721.129	885.321	914.516	883.874	741.96	883.863	1069.91	834.8	992.163	887.66	838.422
FETUB	35.878	45.4181	52.0036	26.3403	20.0258	40.4401	26.7276	45.6285	26.2535	27.6537	34.1507	12.6636	8.66189	7.27189	6.32372	9.17574	20.9733	7.46627	22.6632	1.27522	1.98526	0	4.42502	47.5884
DNAJB11	658.683	590.436	698.964	710.28	735.493	592.793	622.372	611.911	754.789	731.758	715.029	737.653	747.088	637.503	626.049	754.45	677.137	619.7	716.156	803.392	698.81	729.624	739.864	635.089
P3H2	89.235	72.2983	85.4975	267.036	353.182	288.999	348.414	228.957	180.493	232.929	237.987	881.173	1288.46	824.148	1526.13	610.697	503.359	658.898	563.86	95.6419	85.366	99.1108	88.5005	68.3543
THPO	29.4384	32.4415	31.731	23.6154	43.6927	57.208	47.7279	67.628	24.0657	42.5441	35.2179	32.7142	51.9713	36.3595	54.8056	75.445	54.93	46.6642	50.7655	6.37612	5.95577	0	7.96504	49.3189
CHRD	138.912	164.988	124.28	107.178	123.796	196.282	254.867	183.329	109.39	129.759	107.788	136.133	236.036	158.77	220.276	236.53	176.775	237.054	167.707	70.1374	91.3218	94.8933	111.511	121.999
FLT3LG	10.1194	4.6345	11.4584	5.44972	6.37185	18.7405	12.4093	7.33316	6.56338	15.954	11.7393	5.27649	9.74462	3.63595	10.5395	10.1953	6.99109	13.066	5.43916	11.477	12.9042	13.7068	9.73505	7.7872
RAB11FIP3	1086.46	1295.81	1057.7	1143.53	1301.68	2104.86	1953.98	2089.95	1040.3	1687.94	1166.46	1353.95	1787.6	2090.67	2259.68	1562.93	1119.57	2545.06	1426.87	1261.2	1414.49	1690.16	1727.53	1383.53
GNPTG	890.511	1190.14	1011.87	906.47	1032.24	1462.75	1363.11	1616.55	993.259	1392.26	1049.07	902.279	1152.03	1247.13	1389.11	1195.91	1010.71	1616.45	1243.75	1199.99	1436.33	1624.78	1792.13	1261.53
ZNF268	361.54	293.828	337.583	356.048	298.567	165.706	232.912	203.699	392.709	259.519	342.574	401.013	354.055	273.908	292.999	328.288	403.486	214.655	337.228	355.788	262.054	229.853	275.237	240.538
GOLGA3	2891.4	3079.16	2733.28	2873.82	2808.16	3851.67	3475.55	3747.24	2715.05	3420.54	3152.53	2700.51	3004.59	3753.51	3240.91	2894.44	2586.7	3785.4	2534.65	2692	2861.75	3345.52	2842.64	3036.14
PABPC4	3350.45	3665.89	3629.68	3532.33	3757.57	3761.92	3762.87	3624.21	4018.98	3393.95	3716.02	3368.51	3555.71	3414.15	3357.9	3677.43	3486.56	3683.67	3074.94	3802.72	3889.12	3659.72	3526.74	3461.84
CD209	4.59974	8.34211	1.76284	9.99115	5.46158	3.94538	2.86368	9.77754	5.46949	11.6996	7.47045	8.44238	6.49642	4.84793	11.5935	5.09763	4.99364	3.73313	11.7848	7.65135	5.95577	7.38059	4.42502	6.92195
CERS4	84.6353	83.4211	85.4975	108.994	101.95	114.416	122.183	89.6275	48.1315	93.597	59.7636	94.9768	154.831	128.47	135.96	141.714	95.8779	140.926	99.7179	59.9356	72.4618	68.5341	89.3855	92.5811
MCOLN1	285.184	372.614	329.65	297.01	294.015	480.35	473.461	541.839	373.019	437.141	326.566	300.76	325.904	471.461	433.175	351.737	312.602	591.702	377.115	498.613	534.034	641.057	653.134	381.573
USP48	1275.97	1098.38	1153.78	1205.3	1153.3	741.731	884.876	734.945	1289.7	942.352	1151.52	1174.55	1042.67	816.876	903.238	961.414	1077.63	757.826	1083.3	1071.19	1024.39	870.91	818.63	1042.62
EFNB1	1637.51	2000.25	1938.24	1789.32	1907	2735.13	2691.86	2239.87	1428.63	2414.38	1911.37	1421.49	1423.8	1956.14	2127.93	1733.2	1295.35	2302.41	1671.64	1611.88	1749.01	2086.6	2311.63	2241.85
PDPR	730.439	765.62	694.557	698.472	692.711	714.113	687.282	720.279	747.132	724.313	645.661	727.1	743.84	768.397	770.44	709.591	703.104	905.285	735.193	753.658	715.685	776.017	752.254	708.635
AARS1	1728.58	2036.4	1963.8	1845.64	2008.04	2458.96	2330.08	2186.1	1773.21	2083.6	1930.58	1761.29	2406.92	2214.29	2046.78	2211.35	1632.92	2339.74	1810.33	1831.22	1964.41	2076.06	1846.12	2000.44
GLG1	4821.45	5210.11	4763.18	4647.7	4891.76	5275.95	5135.53	5541.42	5337.13	5560.51	5459.84	4572.6	4661.18	5663.59	5003.12	5343.34	4786.9	5780.76	4527.19	5176.14	6089.77	6264.02	5771.12	5134.36
KIF4A	56.1169	61.1754	52.0036	93.5535	76.4622	72.0031	67.7737	66.8132	54.6949	84.0246	65.0997	41.1566	50.8886	67.871	61.1293	43.8397	42.9453	73.7294	54.3916	34.4311	26.801	31.6311	20.3551	80.4677
TNRC6A	1685.35	1588.71	1407.62	1403.3	1307.14	1341.43	1307.75	1358.26	1477.86	1340.14	1485.55	1385.61	1306.86	1434.99	1219.42	1410.01	1574.99	1390.59	1394.24	1502.21	1540.56	1481.39	1389.46	1478.7
PLEKHG2	2004.57	2477.61	1925.02	1882.88	1841.46	2823.9	2700.45	2461.5	1947.14	2320.78	2165.36	1530.18	1730.21	2280.95	1994.08	1654.69	1836.66	2255.75	1739.62	2026.33	2572.89	2507.29	2532	2087.83
DLL3	0	8.34211	1.76284	3.63314	0	0.986344	2.86368	1.62959	5.46949	0	3.20162	0	6.49642	7.27189	8.43163	5.09763	0.998728	1.86657	2.71958	2.55045	3.97051	3.16311	6.19503	6.05671
NAT14	221.708	291.974	230.931	215.264	256.694	407.36	344.596	359.325	247.221	328.653	232.651	203.672	273.932	339.355	336.211	296.682	239.695	498.373	223.006	290.751	360.324	405.933	380.552	310.623
PITPNM2	505.052	551.506	495.357	483.208	471.517	715.099	656.736	708.872	422.244	730.695	558.15	422.119	420.102	580.539	623.941	504.666	463.41	650.499	534.851	329.008	481.425	466.032	512.418	582.309
EXOC1	689.962	599.705	635.502	617.635	557.081	343.248	380.869	376.435	699	431.823	644.594	735.542	480.735	432.678	461.632	514.861	627.201	364.914	610.999	763.86	529.071	489.228	506.223	526.934
RBM27	259.426	150.158	196.556	226.163	213.912	85.8119	121.229	92.8866	235.188	103.169	211.307	260.658	177.569	118.774	127.528	190.652	202.742	100.795	160.455	181.082	138.968	145.503	124.786	159.205
POU4F3	1.8399	0	0.881418	0	0	0	1.90912	0.814795	0	2.1272	0	1.0553	0	2.42396	1.05395	1.01953	0	0	0	2.55045	0.992628	3.16311	0	1.73049
OSBPL8	1619.11	1082.62	1390	1619.47	1152.39	604.629	597.554	699.094	1704.29	909.38	1250.77	1749.68	1077.32	796.272	920.102	1066.43	1456.15	613.167	1201.15	2107.95	1207.04	921.52	1209.8	919.755
DTX2	108.554	124.205	105.77	132.61	124.706	203.187	201.412	181.699	96.263	158.477	118.46	137.189	239.285	180.585	215.007	153.949	111.858	209.989	145.044	107.119	148.894	140.231	116.821	125.46
NLRC4	10.1194	6.4883	6.16992	5.44972	3.64106	7.89075	4.77279	4.07398	7.65728	5.31801	19.2097	10.553	11.9101	8.48387	14.7554	10.1953	7.98982	9.33284	10.8783	5.1009	14.8894	6.32622	8.85005	13.8439
PUS7	339.461	257.678	297.038	349.69	358.644	238.695	247.231	171.107	317.23	218.038	279.608	371.465	347.558	279.968	288.783	279.35	295.623	199.723	256.547	306.054	283.892	314.202	241.606	284.665
LAMB4	20.2389	25.0263	22.0354	31.79	19.1155	19.7269	23.864	15.4811	26.2535	39.3533	41.6211	33.7695	16.241	25.4516	37.9423	22.4296	29.9618	25.1987	30.8219	10.2018	17.8673	15.8156	20.3551	25.0921
NRCAM	700.081	600.632	631.095	719.363	699.083	459.636	468.688	370.732	650.869	529.674	611.51	625.791	394.116	416.922	434.229	487.334	513.346	263.186	491.337	508.815	465.543	390.117	501.798	525.203
LAMB1	21393.4	22570	20909	19956.9	20438.2	20858.2	19717.4	24033.2	25188.1	26914.5	24698.4	19820.6	16332	23312.5	20653.3	21187.8	23766.7	24473.5	20745	23584	26428.7	25407.2	25282.8	21574
SLC26A4	8.27954	3.7076	6.16992	4.54143	3.64106	1.97269	1.90912	4.07398	10.939	4.25441	9.60487	6.33178	5.41368	3.63595	2.10791	7.13669	3.99491	4.66642	1.81305	6.37612	2.97788	3.16311	3.54002	1.73049
SLC26A3	5.51969	1.8538	2.64425	0	0.910264	0	0	0.814795	0	1.0636	0	0	1.08274	0	0	0	1.99746	0	4.53263	0	0.992628	0	1.77001	1.73049
DLD	951.227	751.716	923.726	1001.84	923.918	562.216	583.235	538.58	979.038	630.716	849.497	1004.64	839.12	558.724	704.041	736.098	939.803	524.505	828.565	971.721	695.832	648.438	579.678	753.628
WDR7	363.38	337.392	312.022	321.533	305.849	297.876	248.185	290.067	369.737	320.144	324.431	317.644	221.961	292.088	311.97	270.175	325.585	331.316	362.611	360.889	332.53	326.855	335.417	321.871
TXNL1	894.19	688.687	820.6	804.742	755.519	435.964	567.008	520.654	881.681	594.554	761.986	882.229	779.57	493.277	639.75	695.317	770.019	477.841	732.474	887.556	705.759	652.655	646.054	722.479
IL5RA	0	0	0	0.908286	0	0	0	0	2.18779	0	0	0	0	0	0	0	0	0	0	0	0	0	0	0
ABCC6	321.982	381.883	364.907	186.199	219.374	331.412	300.686	417.175	152.052	275.473	278.541	159.35	163.493	117.562	144.392	380.284	263.664	355.581	401.591	11.477	16.8747	20.033	15.9301	399.743
CMTM6	1582.31	1243.9	1615.64	1710.3	1395.43	795.98	800.875	871.016	1704.29	1226.33	1504.76	1607.22	1101.14	848.387	1004.42	1197.94	1529.05	797.024	1542	1638.66	1140.53	1078.62	1050.5	1309.11
ITGA6	5064.32	3638.09	4859.26	5506.94	4448.46	2982.7	3022.13	1918.84	2844.13	2459.05	3610.36	3914.1	2638.63	2590.01	3183.99	1803.54	2639.64	1391.53	3267.12	1656.52	1497.88	938.39	1526.63	3947.24
RAPGEF4	150.872	153.866	149.841	134.426	135.629	105.539	114.547	89.6275	127.986	144.65	132.334	166.737	138.59	113.926	153.877	140.695	131.832	86.7954	169.52	81.6144	112.167	108.6	117.706	139.304
MAP3K20	1625.55	1258.73	1491.36	1869.25	1545.63	979.44	1106.33	955.755	1576.31	1144.44	1375.63	2093.71	1658.75	1196.23	1592.52	1551.72	1735.79	1047.14	1555.6	1688.4	1159.39	1100.76	1163.78	1226.92
SMPX	1.8399	0.926901	2.64425	0	0	0	0	0	0	2.1272	2.13442	1.0553	0	0	0	1.01953	0	0.933284	0.906527	1.27522	0	0	0	0.865244
FH	748.838	692.395	735.984	658.508	727.301	609.561	629.054	583.393	613.676	548.819	632.854	559.308	607.415	599.931	575.459	616.814	601.234	562.77	703.465	694.997	555.872	612.589	584.988	801.216
SEL1L3	1011.94	844.406	991.595	1782.97	1836	1565.33	1611.29	805.018	799.639	949.797	926.336	2926.34	3457.18	2251.86	3875.39	2359.19	1713.82	1990.69	2153	503.714	529.071	423.857	599.148	1024.45
TF	31446.6	39029	37837.5	16579.9	16917.3	22710.6	17456	46022.9	16404.1	25310.5	26268.3	6233.64	8593.68	9192.88	8385.26	13079.5	16710.7	9245.11	21888.1	15.3027	23.8231	17.9243	13.2751	40670.8
CDV3	2829.76	2295.93	2775.58	3423.33	3208.68	2135.43	2338.67	1932.69	3032.28	2245.26	2828.1	4271.84	4179.36	2756.05	3863.79	3287.97	3070.09	2236.15	2987.01	3124.3	2462.71	2416.62	2347.92	2462.49
MYO15A	30.3583	36.1491	19.3912	19.074	24.5771	25.6449	25.7731	24.4439	26.2535	24.4629	28.8146	24.2718	19.4892	27.8756	17.9172	34.6639	24.9682	25.1987	25.3827	25.5045	30.7715	13.7068	28.3202	25.0921
ALKBH5	1517.92	1537.73	1527.5	1591.32	1720.4	1848.41	1869.98	1495.96	1436.29	1429.48	1266.78	1430.98	1552.64	1568.3	1663.14	1754.61	1336.3	1829.24	1411.46	1259.92	1385.71	1548.87	1477.07	1537.54
APOH	2774.57	3044.87	3432.24	1744.82	1557.46	1596.89	1363.11	2982.15	1801.65	2170.81	2410.82	701.773	773.074	740.521	795.735	1453.85	1687.85	857.688	2219.18	0	1.98526	0	0	3458.38
NLRP1	1199.61	1428.35	1130.86	1010.01	1018.59	1420.34	1437.57	1267.01	1225.17	1394.38	1281.72	869.565	952.808	1198.65	972.799	936.945	1115.58	1171.27	1047.04	1031.66	1452.21	1261.03	1424.86	1131.74
PITPNM3	34.9581	38.9298	44.9523	75.3878	86.4751	149.924	123.138	114.886	47.0376	68.0705	116.326	257.493	395.199	335.719	505.898	213.081	157.799	365.847	196.716	45.9081	30.7715	63.2622	41.5952	63.1628
SPAG7	494.933	546.871	561.463	536.797	631.723	778.225	782.738	754.5	555.7	731.758	610.443	586.745	708.109	790.212	686.124	644.341	504.358	893.152	569.299	615.934	713.7	780.234	792.964	716.422
ORC6	71.756	70.4444	59.055	78.1126	94.6674	58.1943	74.4556	52.9617	63.446	99.9786	71.5029	78.092	75.7915	81.2028	70.6149	53.0154	71.9084	75.596	63.4569	49.7338	61.5429	51.6642	46.0203	77.0067
ZFHX4	367.06	267.874	300.563	281.569	208.45	216.009	189.957	237.92	316.136	308.445	361.783	325.032	229.54	313.903	271.92	301.78	349.555	217.455	317.284	410.622	314.663	312.094	257.536	237.077
SLC17A6	0.919949	0	0.881418	0	0	0	0.954559	0	0	0	0	0	0	0	0	0	0	0	0	0	0	0	0	0
CPA1	1.8399	0	0	0.908286	0	0	0	0.814795	2.18779	0	2.13442	1.0553	0	0	0	1.01953	0.998728	0.933284	0	0	0	0	0.885005	0
ZC3HC1	221.708	230.798	247.678	228.888	238.489	277.163	289.231	256.66	225.343	255.265	230.517	231.11	245.781	272.696	265.596	259.979	208.734	289.318	240.23	206.586	252.128	263.593	234.526	297.644
ESR1	17.479	23.1725	30.8496	23.6154	19.1155	5.91806	12.4093	18.7403	18.5963	13.8268	10.6721	24.2718	12.9928	9.69586	11.5935	13.2538	27.9644	19.599	13.5979	28.0549	20.8452	26.3593	15.0451	22.4964
RGS17	196.869	139.035	161.299	128.068	108.321	51.2899	64.91	51.3321	165.178	42.5441	112.057	135.078	59.5505	50.9032	49.5358	82.5817	140.821	45.7309	75.2417	140.275	102.241	88.5671	63.7204	99.5031
ANGPT2	2205.12	1467.28	2040.48	2344.29	1996.21	1680.73	1442.34	1252.34	1555.52	1556.05	2312.64	1366.61	1010.19	1333.18	1239.45	866.598	1410.2	931.417	1779.51	921.987	1298.36	716.972	1365.56	1771.16
TMEM101	318.302	372.614	362.263	337.882	368.657	485.281	475.37	453.026	313.949	437.141	304.154	342.972	371.378	431.466	395.233	385.381	284.637	485.307	328.163	351.962	381.169	443.89	461.088	459.445
CD200	227.227	243.775	290.868	267.944	237.579	201.214	199.503	198.81	283.319	342.48	315.894	230.055	176.486	236.337	228.708	256.921	262.665	159.591	339.041	201.485	174.703	145.503	210.631	270.821
CCDC80	2995.35	3224.69	3125.51	3276.19	3592.81	3704.71	3631.14	5989.56	3519.07	5306.31	3726.69	4459.69	4778.11	5133.96	7091	5731.78	3825.13	4079.38	3557.21	3737.68	4095.58	4206.94	3110.79	3089.79
CMA1	0	0.926901	0	1.81657	0	3.94538	1.90912	0.814795	0	1.0636	0	0	0	0	1.05395	0	0.998728	0	0.906527	0	0	1.05437	0	0
PSME1	889.591	944.512	1017.16	938.26	1014.94	1041.58	1050.01	932.126	679.31	1010.42	855.901	899.113	1228.91	1067.76	1256.31	1002.19	852.913	1049.01	1041.6	867.153	926.122	1044.88	955.805	1121.36
PPP2R3C	251.146	183.526	309.378	277.936	233.028	107.511	106.911	116.516	308.479	187.194	225.181	262.769	171.072	145.438	155.985	186.573	256.673	100.795	232.977	248.669	202.496	195.059	167.266	201.602
HAUS4	117.753	138.108	143.671	124.435	141.091	95.6754	144.138	91.2571	112.671	169.113	126.998	141.41	132.094	103.018	132.798	134.578	114.854	101.728	138.699	109.669	126.064	111.763	131.866	109.021
JPH4	2.75985	2.7807	2.64425	0	2.73079	0	0.954559	0	2.18779	1.0636	0	0	1.08274	1.21198	2.10791	3.05858	2.99618	1.86657	1.81305	1.27522	3.97051	13.7068	4.42502	0
MYH7	0	0	0	0	0	0	0	0	0	0	0	1.0553	0	0	2.10791	0	0	0	0	0	0	0	0	0
CEBPE	0	0	0	0.908286	0	0	0	0	0	0	0	0	0	0	1.05395	0	0	0	0	0	0	0	0	0.865244
SLC7A8	541.85	653.465	650.486	388.747	492.453	559.257	550.78	796.055	888.245	926.398	556.015	559.308	586.843	678.71	593.376	843.149	696.113	737.294	635.475	1653.97	1748.02	1733.39	1914.27	662.777
OSGEP	324.742	385.591	331.413	298.826	288.554	314.644	328.368	344.658	330.357	360.561	382.06	307.091	339.979	324.811	294.053	315.034	341.565	319.183	296.434	354.512	397.051	363.758	348.692	325.332
SLC22A17	389.138	415.251	355.211	304.276	332.246	615.479	549.826	667.317	459.437	622.207	501.588	357.746	486.148	499.337	479.549	578.072	504.358	800.757	423.348	515.191	696.825	777.071	739.864	381.573
RNF31	28.5184	49.1257	29.0868	24.5237	20.9361	35.5084	27.6822	43.9989	35.0047	28.7173	33.0834	40.1013	33.5648	41.2074	26.3488	40.7811	41.9466	24.2654	38.0741	44.6329	58.5651	47.4467	31.8602	28.5531
SCFD1	769.997	610.828	747.442	726.629	681.788	319.575	318.823	359.325	837.925	471.176	747.045	872.731	612.829	427.83	439.499	589.287	791.991	337.849	666.297	856.951	573.739	536.675	525.693	575.387
G2E3	228.147	156.646	204.489	259.77	175.681	59.1806	84.0012	79.0351	230.812	77.643	198.501	229	137.507	96.9586	103.287	130.499	230.706	59.7302	168.614	220.614	155.843	120.198	103.546	147.957
HECTD1	2924.52	2557.32	2531.43	2642.2	2492.3	1806.98	1699.11	1917.21	2514.87	2211.23	2526.08	2506.33	1844.98	1905.24	1878.15	2229.71	2498.82	1687.38	2319.8	2744.28	2341.61	2056.02	2024.89	2554.2
HNRNPC	2786.53	2708.4	3142.25	3056.38	3346.13	2291.28	2476.12	2253.72	3036.66	2767.49	2996.72	3214.44	3104.2	2593.64	2829.87	3220.69	3049.12	2378.01	2987.91	3217.39	2971.93	2731.87	2844.41	2967.79
RPGRIP1	2.75985	2.7807	8.81418	1.81657	4.55132	4.93172	0.954559	1.62959	4.37559	3.19081	5.33604	2.11059	5.41368	3.63595	6.32372	1.01953	2.99618	0	7.25221	6.37612	3.97051	5.27185	1.77001	0
SUPT16H	1415.8	1410.74	1476.37	1515.02	1642.12	1224.05	1338.29	1175.75	1459.26	1383.75	1451.4	1445.76	1474.69	1279.85	1383.84	1397.77	1334.3	1263.67	1422.34	1585.1	1401.59	1349.59	1298.3	1412.08
TOX4	924.549	926.901	915.793	829.265	890.238	904.477	924.967	901.163	940.752	920.016	919.933	903.334	973.38	951.406	971.745	913.496	905.846	909.018	891.116	895.208	911.233	944.716	931.025	887.741
GEMIN2	59.7967	66.7368	59.055	55.4055	51.885	39.4538	29.5913	30.1474	64.5399	51.0529	57.6292	65.4284	55.2195	29.0876	32.6726	36.703	56.9275	25.1987	43.5133	54.8347	37.7199	37.9573	36.2852	55.3756
TGM1	28.5184	25.0263	14.1027	35.4232	41.8721	69.0441	61.0917	37.4806	19.6902	27.6537	24.5458	49.599	66.0469	66.659	65.3451	36.703	29.9618	33.5982	25.3827	28.0549	38.7125	27.4136	23.0101	25.9573
TINF2	489.413	602.485	578.21	533.164	552.53	684.523	620.463	742.278	627.897	795.575	633.921	558.252	664.8	722.341	714.581	642.302	526.33	836.222	630.036	666.943	717.67	801.322	841.64	667.969
DAZL	0.919949	1.8538	1.76284	0.908286	0.910264	0	0	2.44439	3.28169	3.19081	7.47045	0	4.33094	0	2.10791	4.07811	4.99364	0	2.71958	7.65135	15.882	12.6524	0.885005	2.59573
TBL1Y	5.51969	4.6345	3.52567	3.63314	3.64106	0.986344	4.77279	3.25918	5.46949	1.0636	4.26883	8.44238	1.08274	2.42396	8.43163	2.03905	6.99109	5.5997	3.62611	7.65135	2.97788	5.27185	1.77001	5.19147
SEMA6A	516.091	557.067	502.408	485.025	507.927	542.489	547.917	448.952	651.963	581.79	500.52	409.455	271.767	601.143	486.927	395.576	463.41	394.779	540.29	396.595	499.292	372.193	523.038	553.756
TRPM7	1075.42	834.211	899.928	996.39	764.622	380.729	403.778	424.508	1032.64	636.034	894.32	1191.43	823.962	562.36	717.743	801.348	1121.57	383.58	842.163	1096.69	752.412	657.927	644.284	715.557
TYRO3	242.867	330.904	271.477	267.036	294.015	434.978	418.097	383.768	250.502	332.908	300.953	268.046	348.641	373.29	407.88	368.049	311.603	471.308	306.406	197.66	250.142	241.451	280.547	324.467
WDR76	90.155	76.0059	96.956	117.169	120.155	92.7163	83.0466	66.8132	84.2301	80.8338	106.721	92.8662	83.3707	72.7189	59.0214	77.484	74.9046	77.4625	82.4939	80.3392	57.5724	49.5554	63.7204	99.5031
CAPN3	105.794	126.058	47.5966	49.9557	61.8979	54.2489	65.8645	56.2209	87.5118	40.4169	65.0997	70.7049	62.7987	53.3272	28.4568	75.445	90.8842	62.53	63.4569	67.5869	110.182	71.6972	59.2953	62.2976
SNAP23	411.217	386.518	402.808	478.667	420.542	369.879	333.141	340.584	357.704	376.515	402.337	461.165	372.461	409.65	404.718	357.854	375.522	336.915	410.657	392.769	382.162	367.975	406.217	461.175
TBX15	451.695	428.228	462.744	326.075	289.464	352.125	316.913	362.584	310.667	326.526	355.38	234.276	240.367	255.728	248.733	307.897	233.702	264.119	327.256	223.164	190.585	265.701	227.446	460.31
PHGDH	248.386	349.442	302.326	301.551	356.823	441.882	483.961	405.768	328.169	303.127	338.305	335.585	569.519	493.277	433.175	400.674	340.566	420.911	260.173	239.742	295.803	279.408	236.296	316.679
COL9A3	57.9568	67.6637	61.6992	38.148	50.9748	72.9895	87.8194	43.1841	32.8169	59.5617	41.6211	42.2119	51.9713	46.0553	59.0214	42.8201	25.9669	45.7309	35.3545	56.1099	85.366	88.5671	69.9154	67.4891
EZR	1516.08	1700.86	1821.01	2278.89	2584.24	3103.04	3187.27	1729.81	1336.74	1522.01	1688.32	3094.13	4265.98	3501.42	4878.75	2223.59	1624.93	2223.08	1970.79	976.822	916.196	999.543	875.27	1944.2
MYL6	6120.42	7461.55	6827.46	7312.61	8793.15	10910.9	10568.9	11717.6	7276.61	11111.5	8712.68	7340.65	9931.94	12076.2	11009.6	8955.52	7587.33	12916.6	9085.21	7115.75	8608.07	9971.18	8949.17	9317.82
AGO1	841.753	790.646	799.446	740.253	821.058	798.939	805.647	817.239	779.949	807.274	699.021	704.939	652.89	751.429	708.257	718.766	721.081	786.758	611.905	885.006	839.763	788.669	774.379	843.613
TEKT2	1.8399	2.7807	1.76284	3.63314	5.46158	4.93172	1.90912	2.44439	4.37559	0	0	2.11059	12.9928	1.21198	7.37768	2.03905	1.99746	2.79985	4.53263	0	4.96314	2.10874	0.885005	1.73049
CLSPN	125.113	93.617	148.078	138.06	161.117	115.402	84.9557	100.22	122.517	129.759	139.804	85.4791	98.529	117.562	63.2372	77.484	110.859	99.8613	106.97	71.4126	66.5061	66.4253	39.8252	142.765
RFFL	287.024	278.07	297.038	272.486	245.771	244.613	268.231	304.733	257.066	288.236	273.205	218.447	260.939	243.608	324.618	349.698	299.618	307.984	288.275	216.788	187.607	202.439	209.746	284.665
UNC13D	58.8767	88.0556	65.2249	76.296	92.8469	135.129	126.002	76.5907	62.3521	82.961	52.2932	93.9215	146.169	90.8987	126.474	99.9136	68.9122	77.4625	59.8308	57.3851	94.2997	88.5671	121.246	81.333
MFSD11	333.022	340.173	314.666	353.323	289.464	238.695	239.594	262.364	348.953	294.618	336.17	358.801	273.932	288.452	288.783	310.956	302.615	251.987	348.106	368.54	340.471	327.909	336.302	331.389
DPYSL2	3462.69	3286.79	3686.09	3515.07	3393.46	3881.26	3479.37	3515.03	3593.45	3536.48	3688.27	3676.66	3625	3892.89	4464.55	3434.79	3360.72	3645.41	3528.2	3832.05	3925.84	4116.26	4264.84	3379.64
TGFB2	83.7154	79.7135	82.8533	554.963	657.21	526.708	518.325	256.66	234.094	160.604	352.179	1782.4	1860.14	1233.8	2300.78	690.22	560.286	466.642	537.57	214.238	125.071	153.938	82.3055	49.3189
GPATCH2	218.948	203.918	221.236	229.796	172.95	141.047	133.638	171.922	245.033	163.795	218.778	234.276	163.493	159.982	184.442	214.101	245.687	154.925	193.09	274.173	215.4	177.134	204.436	169.588
NUP50	820.594	740.594	801.209	834.715	803.763	571.093	610.917	668.132	967.005	645.607	842.027	852.68	742.757	707.798	716.689	812.563	863.9	611.301	834.004	902.859	704.766	687.45	762.874	665.373
CDC45	45.0775	70.4444	79.3276	71.7546	70.0903	94.689	118.365	80.6647	53.601	68.0705	72.5701	50.6543	97.4462	76.3549	49.5358	73.4059	65.916	96.1282	58.0177	44.6329	24.8157	35.8486	30.0902	62.2976
COMT	1667.87	2118.89	2032.55	1718.48	1943.41	2826.86	2794.95	2916.97	1377.22	2197.4	1745.95	1434.15	1831.99	2334.28	2289.19	1918.75	1497.09	2621.59	1803.08	1248.44	1512.77	1629	1646.11	2304.15
ADA2	235.507	258.605	247.678	253.412	229.386	222.914	217.639	158.885	192.526	184.003	198.501	143.52	125.597	161.194	144.392	165.163	145.814	121.327	166.801	167.054	171.725	124.416	185.851	298.509
VNN3P	44.1575	38.9298	44.9523	23.6154	20.0258	20.7132	22.9094	21.9995	14.2207	26.5901	20.2769	14.7742	20.572	16.9677	6.32372	29.5663	24.9682	6.53299	29.0089	0	1.98526	1.05437	0	49.3189
ECHDC1	833.474	642.342	757.138	738.437	700.903	373.824	432.415	439.175	759.165	573.282	701.156	928.662	623.656	456.917	571.243	557.681	805.973	432.11	761.482	897.758	614.437	619.97	559.323	614.323
LRRFIP2	864.752	814.746	868.197	911.011	927.559	688.468	677.737	716.205	794.169	709.423	813.212	970.873	848.865	744.157	793.627	762.606	800.98	671.964	796.837	919.437	724.618	758.092	764.644	832.365
SEC22C	762.638	751.716	759.782	799.292	746.416	635.206	679.646	708.872	767.916	803.02	775.86	751.372	752.502	677.498	818.922	691.239	786.997	689.697	709.81	839.098	781.198	745.44	835.445	680.082
XYLB	172.03	127.912	119.873	115.352	103.77	109.484	101.183	103.479	74.385	79.7702	92.8471	89.7003	79.0397	84.8387	73.7768	85.6403	90.8842	120.394	91.5592	84.1648	86.3586	55.8816	68.1454	125.46
[truncated: 39,255 more rows]

## Sheet: HEPhk normalized counts
	A2	A3	A4	B1	B2	B3	B4	C1	C2	C3	C4	D1	D2	D3	D4	E1	E2	E3	E4	F1	F2	F3	F4	A1
TSPAN6	13.1469	13.089	13.163	8.68623	8.00601	7.45617	7.53474	11.246	12.7446	12.0805	12.3007	7.0059	6.45199	6.56137	6.22899	8.03001	8.84275	7.66135	8.84364	13.1525	13.2471	13.163	13.5993	13.0877
TNMD	5.87628	4.96291	4.96291	4.96291	5.10913	4.96291	4.96291	4.96291	5.83057	4.96291	6.25196	5.11614	4.96291	5.05422	5.05102	4.96291	5.23519	4.96291	5.28275	4.96291	4.96291	6.22206	7.03181	4.96291
DPM1	12.6572	12.4861	12.5756	8.32441	7.60446	7.19933	7.0213	10.5981	12.2163	11.3987	11.8695	6.77793	6.25719	6.25807	5.97713	7.6401	8.36707	7.06521	8.18195	12.9188	12.9306	12.9717	13.2138	12.3121
SCYL3	11.5487	11.2027	11.1817	7.24651	6.82138	6.53789	6.56991	9.79904	10.8639	10.2422	10.5489	6.03301	5.77469	5.93639	5.73207	6.70401	7.29473	6.70037	7.15221	11.4216	11.8115	11.8156	11.9873	11.4048
FIRRM	9.85674	9.58958	9.76115	6.34951	6.00506	5.8011	5.81915	8.31264	9.45193	8.76301	8.63247	5.58396	5.40657	5.43534	5.33057	6.0345	6.21654	5.79749	6.29932	9.83357	9.83357	10.2291	10.4278	9.75033
FGR	7.82068	8.45818	8.79313	5.91207	5.71449	5.65043	5.79694	7.9	8.12809	7.64462	7.88006	5.4124	5.28906	5.41766	5.23413	5.65967	5.65156	5.57512	5.71722	10.1362	10.4535	10.6934	11.3541	8.98405
CFH	16.8451	16.6663	16.9003	11.8321	10.9923	10.4211	10.341	14.9759	16.164	15.8841	15.9289	9.76395	8.91547	9.07507	8.66366	11.8284	12.2544	10.8761	12.5632	15.3763	15.9076	15.7825	16.3541	16.7256
FUCA2	14.2005	14.2752	14.2887	9.79683	9.08093	8.80523	8.84845	12.7378	13.9969	13.3785	13.3832	7.79972	7.28826	7.50886	7.05894	8.96313	9.69304	8.87371	9.68937	14.7127	14.8354	14.8846	15.2182	14.311
GCLC	12.5462	12.3272	12.5599	8.13575	7.54971	7.19595	7.09295	10.9617	11.8168	11.2796	11.5191	6.63937	6.33204	6.38561	6.19319	7.60831	8.12379	7.33368	8.24745	12.2625	12.6204	12.7245	13.0165	12.4871
NFYA	13.4942	13.4818	13.5188	8.87573	8.27754	8.05024	7.98079	11.8	12.7831	12.2772	12.1983	6.8701	6.4818	6.7214	6.23034	7.98989	8.643	8.00437	8.51573	13.5222	13.6779	13.8743	14.1818	13.32
STPG1	10.8086	10.9522	10.6983	7.21003	6.57704	6.54931	6.57496	9.67518	10.3884	9.79781	10.0424	5.94888	5.86697	6.02331	5.74637	6.75138	6.91412	6.74059	6.95162	11.0247	11.138	11.3401	11.8358	11.0945
NIPAL3	13.594	13.7397	13.6698	9.32725	8.79962	8.61318	8.54854	12.4577	13.0555	12.7331	12.9363	7.65693	7.2713	7.56774	7.16443	8.55824	9.16569	8.65712	9.30463	13.797	14.0959	14.1319	14.3556	13.7531
LAS1L	12.4922	12.9181	12.6576	8.26919	7.84145	8.0265	7.90815	11.8274	12.1914	12.1973	12.0064	6.61271	6.504	6.86103	6.28044	7.76993	8.38416	8.19706	8.40124	13.1149	13.6034	13.6626	13.957	12.8949
ENPP4	10.7007	10.0911	10.5018	6.81093	6.2951	5.88308	5.78558	7.80701	9.71437	8.27034	8.56608	5.84727	5.53419	5.50762	5.47035	6.29664	6.36304	5.68813	6.72857	10.3396	9.83357	9.48969	10.401	10.3671
SEMA3F	14.1644	14.4039	14.4576	9.83175	9.35685	9.89149	9.75356	13.8475	14.1093	14.3749	13.9215	7.88467	7.54432	8.33566	7.60682	9.64771	9.77064	9.80838	10.1939	15.0314	15.7382	16.2753	16.6434	14.7003
CFTR	6.49801	4.96291	4.96291	5.37735	5.32032	4.96291	5.16209	5.75979	4.96291	4.96291	5.72332	5.13982	5.16448	5.14544	5.18736	5.33792	5.3474	5.11245	5.57208	4.96291	6.8822	4.96291	6.22206	4.96291
ANKIB1	14.0526	13.7615	13.9842	9.51202	8.60308	8.34488	8.28396	12.1552	13.607	12.9949	13.0673	7.5963	6.99574	7.33382	6.79662	8.68823	9.41146	8.6377	9.36888	14.2923	14.2707	14.3416	14.7547	13.7142
CYP51A1	10.2118	10.4905	10.6983	7.03502	6.62487	6.84469	6.7307	10.2388	9.58913	9.9091	9.70148	5.8389	5.82639	6.04816	5.92059	6.33442	6.67896	6.71055	6.83812	10.1362	10.2159	10.6486	11.0267	10.6044
KRIT1	11.1901	10.9421	10.7656	7.10558	6.49268	6.22109	6.30888	9.2463	10.917	9.82645	10.2352	5.94519	5.62981	5.76922	5.51685	6.49304	6.94237	6.44442	7.01999	11.138	11.4548	11.4616	11.4999	10.8498
RAD52	11.8808	11.8339	11.5809	7.24136	6.91515	6.81773	6.78691	9.86855	10.8995	10.1659	10.3377	5.90741	5.84015	5.9324	5.6557	6.60909	7.10605	6.60462	7.00171	11.5602	11.9342	12.083	12.3156	11.4255
BAD	11.7784	12.029	12.2155	7.75452	7.44962	7.6552	7.56538	11.4128	11.2962	11.8067	11.3675	6.33256	6.25027	6.628	6.2222	7.50827	7.59874	7.84877	7.71868	12.0761	12.6445	13.3104	13.6197	12.4402
LAP3	13.9085	14.0676	14.2559	9.57819	8.86985	8.88585	8.79116	12.6724	13.4496	13.6294	13.1011	7.33348	6.80737	7.29734	6.78757	8.55688	9.02728	8.74593	9.48003	14.2185	14.692	14.9472	15.409	14.4229
CD99	15.1446	15.4357	15.4182	10.6354	10.1403	10.207	10.0485	14.3736	14.8814	14.8879	14.6422	8.2649	7.83443	8.63657	7.75221	9.93562	10.463	10.2659	10.6321	15.2969	15.961	16.1743	16.5341	15.656
HS3ST1	8.88836	9.13278	9.23563	6.18721	5.90531	5.99733	6.013	8.09556	8.59	8.73294	8.13223	5.62531	5.43919	5.56433	5.40184	5.99339	6.09085	5.85844	6.03292	11.0247	10.559	11.1762	11.5124	9.40376
AOC1	4.96291	4.96291	4.96291	4.96291	4.96291	4.96291	4.96291	5.93296	4.96291	4.96291	4.96291	4.96291	4.96291	4.96291	4.96291	4.96291	4.96291	4.96291	5.14783	6.12305	4.96291	4.96291	4.96291	6.24353
WNT16	6.49801	7.39104	7.21305	5.22556	4.96291	5.29306	5.30734	6.41118	7.86149	6.59838	6.73385	5.17951	5.13751	5.27864	5.05102	5.42156	5.87248	5.17429	5.54412	7.69079	6.8822	7.7112	7.03181	7.3333
HECW1	10.8697	11.0783	10.9505	6.75935	6.52149	6.58843	6.32793	9.37941	9.90157	9.89565	9.53876	5.64221	5.43919	5.86591	5.54027	6.24943	6.61685	6.64278	6.70543	10.8855	11.0824	11.3259	11.2074	11.1455
MAD1L1	6.89247	6.95513	7.07115	5.14876	5.28931	5.29306	5.27746	6.81083	6.80477	6.97669	6.43649	5.17951	5.08641	5.16695	5.0875	5.26939	5.3474	5.22168	5.22424	6.8822	7.83504	7.87879	6.6948	6.9049
LASP1	16.245	16.4874	16.4345	11.8407	11.3281	11.5505	11.3886	15.6494	15.9476	15.9221	15.8705	9.38985	9.07501	9.91596	8.98006	11.1608	11.7202	11.6651	11.9448	16.5034	16.9243	17.2581	17.3791	16.6381
SNX11	11.9294	11.9193	11.9377	7.65178	7.30552	7.3339	7.2224	11.0996	11.393	11.4593	11.1927	6.28453	6.18762	6.37554	5.97889	7.1616	7.66114	7.55183	7.79214	12.159	12.6252	12.9255	13.3068	11.8868
TMEM176A	13.5371	13.8416	13.9068	8.86288	8.33797	8.62409	8.37948	12.3213	12.3249	12.611	12.5213	6.81432	6.6338	6.79584	6.38689	8.75616	8.69269	8.44145	9.2484	8.64527	9.44982	10.1983	10.401	13.9199
M6PR	13.594	13.7601	13.7851	9.23323	8.6525	8.53569	8.52173	12.5486	13.3276	13.0581	12.9654	7.37853	7.05659	7.38284	6.8129	8.71286	9.10403	8.87578	9.2893	14.306	14.4692	14.6633	15.0466	13.783
KLHL13	10.4167	10.585	10.6517	6.71333	6.42656	6.37781	6.23589	9.17481	10.1285	9.59633	9.83368	5.73534	5.49831	5.57765	5.42722	6.31947	6.64387	5.90404	6.95162	10.8527	11.138	10.779	11.7641	10.3813
CYP26B1	11.432	11.3713	11.4091	7.21003	7.00244	7.2747	6.96757	10.5752	11.2962	10.7919	10.4518	6.51429	6.30603	6.64008	6.34291	7.22719	7.2514	7.35838	7.29211	13.5735	13.7149	14.4186	14.4499	11.3907
ICA1	12.0265	11.8062	11.8679	7.58943	6.9986	7.06072	6.9639	9.76704	11.2349	10.6944	10.7629	6.13131	5.84015	6.14776	5.79211	6.92449	7.46468	6.61565	7.47566	11.399	12.231	12.108	12.5159	11.8045
DBNDD1	11.5916	11.7779	11.8422	7.6326	7.2685	7.84379	7.44356	10.4398	10.917	11.0071	10.591	6.12223	6.00292	6.32375	6.06129	7.00286	7.32633	7.37661	7.56691	11.0824	11.7943	12.083	12.5159	12.212
ALS2	13.5589	13.439	13.4471	9.01283	8.38341	8.06644	7.99965	11.6634	12.7784	12.3105	12.5191	7.15764	6.66651	6.94193	6.45465	8.07669	8.95272	7.92975	8.81585	13.53	13.7172	13.5785	14.0395	13.3421
CASP10	12.8104	12.9615	13.0751	8.55634	7.9577	7.85633	7.73814	11.3548	12.3572	12.3331	12.1055	6.64688	6.16142	6.628	6.18756	7.60025	8.18097	7.57288	8.46176	12.6301	13.3624	13.285	13.9245	13.1305
CFLAR	14.8422	14.8616	14.7253	10.1731	9.39798	9.40108	9.23349	13.3642	14.3167	13.8768	13.9289	8.20176	7.60941	8.01442	7.36837	9.3815	10.2477	9.31051	10.1515	14.889	15.3068	15.5118	15.7838	14.7249
TFPI	16.2918	15.9904	16.312	11.851	10.84	10.006	10.0944	13.7885	15.8261	14.7487	15.2255	9.60404	8.55119	8.64294	8.24826	10.774	11.6896	9.89639	11.732	15.7906	15.8619	15.8005	16.3606	15.9377
NDUFAF7	11.5916	11.3938	11.2061	7.27197	6.83896	6.47899	6.67176	9.77511	11.3161	10.3348	10.7555	6.24229	5.87223	5.91627	5.71253	7.01546	7.62822	6.62112	7.50116	12.0473	12.1455	12.0316	12.4192	11.2188
RBM5	14.7565	14.799	14.5076	9.78839	9.04271	9.0328	8.947	13.11	14.1532	13.6111	13.7296	7.82887	7.25036	7.70429	6.98422	9.17696	10.0134	9.11876	9.79909	14.6943	15.364	15.3429	15.5708	14.2837
MTMR7	8.36994	7.9016	8.39721	5.85952	5.48745	5.37998	5.38426	6.20065	8.49957	6.97669	7.70349	5.40374	5.20968	5.18639	5.1022	5.51312	5.99674	5.53848	5.69518	9.15822	8.19532	8.28679	7.2984	8.13895
SLC7A2	14.0137	13.9908	14.2849	9.35727	8.59467	8.1243	8.20526	12.2348	13.2979	12.7294	13.0447	7.64311	7.17434	7.15648	6.8401	8.95387	9.4442	8.62666	9.49038	12.0254	12.0031	11.5616	11.7215	13.9644
ARF5	13.7099	13.9214	13.946	9.3504	8.93489	9.16193	9.0094	13.1345	13.2608	13.4922	12.975	7.25254	7.09279	7.59768	7.03406	8.91625	9.10988	9.39432	9.31632	14.0277	14.496	14.9157	15.3621	14.3332
SARM1	11.2678	11.4233	11.198	6.83946	6.60385	6.72334	6.69932	10.2271	10.576	10.3741	10.2138	5.84727	5.68277	5.89566	5.66108	6.59152	6.87053	6.79381	6.92582	11.4548	11.9576	12.204	12.294	11.3478
POLDIP2	14.3948	14.6809	14.5709	9.95677	9.38417	9.6109	9.42351	13.4629	13.8422	13.7887	13.5289	7.62387	7.36514	7.8956	7.2483	9.31249	9.65461	9.65278	9.86574	14.6084	15.1485	15.3526	15.5511	14.8577
PLXND1	17.0772	17.4566	17.3269	12.5277	11.9097	12.4919	12.238	16.3687	16.6563	16.8489	16.4374	9.69974	9.10618	10.4449	9.33139	11.567	12.1414	12.3186	12.4369	17.1935	17.9023	18.1584	18.5945	17.5868
AK2	13.9408	13.9697	14.0408	9.56243	8.92728	8.6265	8.71512	12.5475	13.665	13.1201	13.1983	7.71994	7.35402	7.40173	6.89808	9.02432	9.47508	8.79711	9.59858	14.161	14.3654	14.4548	14.8217	14.0803
CD38	7.73396	7.50951	7.34117	5.76327	5.48745	5.40509	5.38426	7.31037	8.06604	7.70894	7.93426	5.37664	5.28123	5.35974	5.20397	6.17427	6.12022	5.73114	6.24204	8.0852	7.83504	7.7112	8.69447	7.55738
FKBP4	13.2092	13.2867	13.3297	9.01863	8.60905	8.50189	8.45917	12.0824	12.7024	12.582	12.3505	7.11202	6.97542	7.17362	6.68962	8.33466	8.74448	8.53641	8.76547	13.2248	13.8582	14.0524	14.1521	13.4559
KDM1A	14.0894	14.1023	14.1931	9.50069	8.97236	8.76752	8.80087	12.8441	13.7157	13.3627	13.3407	7.43936	7.14282	7.45476	6.91235	8.96108	9.48972	9.13006	9.55489	14.2908	14.7466	14.9133	15.0712	14.1805
RBM6	14.2377	14.3317	14.1643	9.47566	8.80483	8.78488	8.78628	12.8287	13.9275	13.3905	13.4916	7.70922	7.29338	7.41491	6.87521	9.04867	9.79621	8.92958	9.68757	14.7184	15.2622	15.2019	15.5282	14.0258
CAMKK1	11.5487	12.0386	11.4506	7.18334	6.65062	7.07192	6.95654	10.7531	11.0012	10.573	10.7104	6.06586	5.91061	6.27766	5.67169	7.05256	7.28403	7.01457	6.83812	11.5904	12.1318	12.3228	12.7082	11.6946
RECQL	13.8351	13.7085	13.8831	9.33075	8.55684	7.8953	7.9756	11.9658	13.4924	12.609	13.0553	7.37958	6.77611	6.92298	6.4688	8.36617	9.22615	8.1769	8.99261	14.2723	14.2831	14.286	14.5231	13.6612
VPS50	11.8305	11.7196	11.9902	7.85675	7.10203	6.42322	6.60485	9.96337	11.4953	10.5214	10.8964	6.32013	5.90559	5.97144	5.75808	6.80194	7.44099	6.5709	7.61423	12.4165	12.0689	11.923	12.5528	11.7396
HSPB6	13.6775	13.9149	14.1222	9.08507	8.70473	9.01821	8.85685	13.8646	14.2563	14.1359	13.8549	7.42007	7.20745	8.11608	7.01904	9.29552	9.75023	9.66118	9.90259	14.6231	15.5974	15.6756	16.1312	14.0572
ARHGAP33	10.18	10.7688	10.162	6.41211	6.13656	6.47293	6.50209	9.19904	9.61078	9.82645	9.58954	5.57781	5.53851	5.67477	5.34591	6.16555	6.68757	6.55366	6.70543	10.0519	10.8855	11.0782	11.4616	10.4641
NDUFAB1	12.4495	12.5443	12.7183	8.28864	7.75891	7.56831	7.45372	11.1868	12.2092	11.9533	11.7958	6.6223	6.47619	6.57838	6.12198	7.78887	8.30942	7.59875	8.3241	12.8498	13.2937	13.5545	13.6626	12.7541
PDK4	13.3228	12.7851	13.2121	8.50337	7.74576	7.33085	7.29552	11.2167	14.252	12.3965	12.443	7.62475	6.72824	6.5826	6.34533	8.68201	9.28029	8.13223	8.8992	15.7082	15.6158	15.5481	15.9342	12.9098
SLC22A16	4.96291	5.9093	6.24839	5.22556	5.10913	4.96291	5.24436	5.75979	5.83057	4.96291	4.96291	4.96291	4.96291	4.96291	4.96291	5.17983	4.96291	4.96291	4.96291	4.96291	4.96291	6.22206	4.96291	4.96291
ZMYND10	6.89247	7.61849	7.21305	5.45261	5.34879	5.61899	5.5056	6.93982	6.4251	6.02913	6.73385	5.21294	5.18822	5.26525	5.13905	5.36778	5.65156	5.49921	5.45016	7.69079	7.34687	8.28679	9.32834	7.0639
ABCB5	5.87628	4.96291	4.96291	4.96291	4.96291	4.96291	4.96291	4.96291	4.96291	4.96291	4.96291	4.96291	4.96291	5.09202	4.96291	4.96291	4.96291	4.96291	4.96291	4.96291	4.96291	6.22206	4.96291	4.96291
ARX	4.96291	4.96291	4.96291	5.22556	4.96291	4.96291	4.96291	5.52993	4.96291	4.96291	4.96291	5.05141	4.96291	4.96291	4.96291	4.96291	4.96291	4.96291	4.96291	4.96291	4.96291	4.96291	4.96291	4.96291
SLC25A13	12.4226	12.418	12.6248	8.19375	7.67345	7.28106	7.26966	10.8668	12.3668	11.5263	11.8173	6.6562	6.34639	6.56137	6.05968	7.70654	8.31962	7.43275	8.169	12.8663	13.0367	13.0296	13.5963	12.3084
ST7	11.5044	11.8394	11.8525	7.66693	7.17788	6.97144	6.95285	10.566	11.448	11.1611	11.0731	6.30755	6.15572	6.41526	6.01004	7.11598	7.70517	6.99455	7.76808	12.1387	12.3995	12.4651	12.6695	11.5757
CDC27	13.9817	13.6844	13.8172	9.44804	8.62918	7.79248	7.7402	11.7375	13.712	12.6335	13.1512	7.60168	6.77283	6.89564	6.49869	8.51822	9.584	7.90943	9.30228	14.3463	14.1991	14.1877	14.2768	13.648
SLC4A1	5.87628	4.96291	4.96291	5.14876	4.96291	4.96291	4.96291	4.96291	5.83057	4.96291	4.96291	4.96291	4.96291	4.96291	5.0875	4.96291	4.96291	5.17429	4.96291	6.12305	4.96291	6.22206	4.96291	4.96291
CALCR	5.87628	5.9093	6.24839	5.92887	5.62737	5.56855	5.3348	6.74093	6.63016	6.86299	6.43649	5.82617	5.68277	5.49245	5.653	6.01418	6.46111	5.57512	6.37461	6.12305	4.96291	6.22206	4.96291	6.24353
HCCS	12.1506	12.0762	12.4138	8.09755	7.56234	7.3818	7.145	10.7201	11.6442	11.3304	11.5234	6.6011	6.27937	6.36027	6.07565	7.40651	7.99876	7.37962	7.93449	12.5298	12.6252	12.7826	13.1348	12.3847
DVL2	12.7736	13.0279	12.8814	8.36618	7.77625	8.26167	8.15127	11.9338	12.2021	12.2772	11.9298	6.57155	6.52846	6.77988	6.39269	7.93807	8.24932	8.29216	8.2815	13.3269	13.852	14.061	14.2824	13.1597
PRSS22	6.49801	6.27929	4.96291	5.14876	5.16961	5.11082	4.96291	6.07641	6.17278	6.02913	6.97225	5.08804	4.96291	5.12101	5.05102	5.17983	5.23519	5.26158	5.22424	6.12305	4.96291	4.96291	4.96291	4.96291
UPF1	14.5957	14.8569	14.7119	10.0005	9.44196	9.91229	9.62873	13.8651	14.1235	14.2419	13.9158	7.80359	7.60013	8.22922	7.49834	9.48202	9.91681	9.99032	10.0335	14.9562	15.5328	15.8315	15.9676	14.9769
SKAP2	13.0402	12.5874	13.0438	8.67523	7.90374	7.07933	7.24624	10.4945	12.8551	11.5565	12.1285	6.77457	6.1168	6.3211	5.94659	7.70404	8.42482	7.11026	8.45327	13.2937	13.1825	12.9987	13.4797	12.6954
SLC25A5	14.5072	14.6081	14.7267	10.0877	9.54358	9.53496	9.32896	13.2255	13.9404	13.7284	13.7087	7.80668	7.44308	7.71134	7.16381	9.3141	9.72287	9.5323	9.9513	14.7599	14.889	15.0648	15.2504	14.7676
MCUB	10.4964	10.598	10.5911	6.90806	6.76707	6.36448	6.34045	8.84677	10.2015	9.54553	9.57281	5.92651	5.77766	5.78861	5.60809	6.62066	6.7462	6.45709	6.96433	10.9017	10.836	11.2826	11.7429	10.664
HOXA11	12.4124	12.3036	12.5215	8.00022	7.43865	7.47826	7.41001	11.3893	11.9626	11.4999	11.7557	6.3424	6.08449	6.3931	5.98241	7.23074	7.79293	7.20627	7.76461	12.5402	13.1287	13.3494	13.6654	12.5452
POLR2J	11.8047	12.0575	12.2274	7.68564	7.41922	7.55025	7.6067	11.3084	11.6494	11.7217	11.3032	6.36421	6.17834	6.50876	6.13546	7.40028	7.64478	7.8294	7.78873	12.365	12.8622	13.2176	13.3874	12.5035
DHX33	12.697	12.8813	12.9139	8.47613	7.91548	7.73011	7.71743	11.6283	12.3604	12.0834	12.0938	6.73696	6.37762	6.75464	6.23034	7.83511	8.40104	7.89088	8.47649	13.0513	13.4582	13.4507	13.7286	12.9244
MEOX1	5.87628	6.55035	7.34117	5.28437	5.21596	5.11082	5.16209	6.07641	6.4251	4.96291	5.72332	5.08804	4.96291	4.96291	5.07082	5.11637	5.15559	5.17429	5.14783	6.12305	4.96291	6.22206	4.96291	6.50838
THSD7A	13.0622	12.5808	12.9505	8.48667	7.83321	7.74597	7.45119	11.269	12.6974	12.2245	11.9845	6.82891	6.06791	6.76009	6.18474	7.57027	8.39142	7.55713	8.46809	13.439	13.6519	13.3389	14.1621	12.8924
LIG3	12.1132	12.61	12.2628	7.96419	7.49795	7.51606	7.44356	11.2661	12.1065	11.733	11.4838	6.39029	6.16521	6.46065	6.0677	7.59755	7.88933	7.79871	7.99174	12.5708	12.8076	13.0684	13.2517	12.2744
RPAP3	12.1132	11.9141	12.2433	7.88922	7.27475	6.57739	6.49129	9.75893	11.9113	10.7477	11.293	6.45401	6.01186	6.04466	5.80529	6.96862	7.8544	6.69525	7.82247	12.5504	12.2812	12.5589	12.6862	11.7285
ACSM3	10.0094	10.1629	10.3345	6.33871	5.87292	5.90504	5.72599	8.09556	8.40299	8.46646	8.0853	5.48371	5.28906	5.36998	5.25469	6.0445	6.04501	5.51921	6.39519	8.56597	8.64527	8.86154	8.93828	9.83573
REXO5	9.70843	9.80706	9.69356	6.36019	6.00506	5.95753	6.11158	8.35666	8.54551	8.63876	8.84315	5.40374	5.35238	5.50762	5.26123	5.90486	6.24244	5.94725	6.10328	8.98668	9.72879	9.72391	9.27026	9.93582
CIAPIN1	12.5368	12.6355	12.5973	8.18857	7.77193	7.88922	7.71952	11.59	12.0081	11.9726	11.7408	6.64688	6.4563	6.69872	6.34169	7.71649	7.92676	7.91555	8.28869	12.9694	13.3653	13.7097	13.7684	12.7946
SPPL2B	13.0179	13.4659	13.0795	8.46764	8.01874	8.62288	8.45917	12.6219	12.7712	12.7045	12.5125	6.81758	6.74292	7.01354	6.47742	8.36929	8.79628	8.74706	8.84849	13.4418	14.4238	14.4629	14.7172	13.1884
ATOSB	13.0687	13.3263	13.1057	8.54429	8.06327	8.40247	8.21699	12.2522	12.6948	12.5903	12.2517	6.9175	6.61896	7.12967	6.49235	8.29098	8.69269	8.44145	8.65717	13.1957	13.9406	14.0885	14.3798	13.2421
COPZ2	12.9606	13.4098	13.1588	8.64924	8.04207	8.19629	8.1328	12.3806	12.8505	12.8032	12.583	6.78129	6.53249	7.06011	6.40307	8.11071	8.63691	8.48701	8.81255	13.3418	14.0295	14.3433	14.3883	13.4045
PRKAR2B	12.5305	12.0386	12.7183	8.30783	7.40799	6.95118	6.91909	10.0655	11.8716	10.8558	11.2879	6.1697	5.68951	6.0376	5.72723	6.70401	7.5902	6.55943	7.71148	11.6959	11.82	11.5124	12.4716	12.561
MSL3	12.8284	12.9051	12.9933	8.50337	7.77193	7.70482	7.51795	11.4809	12.5597	11.9885	12.1399	6.72299	6.32398	6.5826	6.16186	7.72882	8.41536	7.68802	8.44473	13.1858	13.4826	13.5756	13.8198	12.7678
CREBBP	14.2035	14.3111	14.3291	9.59378	9.00977	9.27963	9.03098	13.2958	13.7839	13.6162	13.6037	7.46136	7.14445	7.86049	7.05894	9.05349	9.53925	9.39432	9.70899	14.5849	15.0241	15.301	15.4207	14.4298
TSPOAP1	8.25139	8.45818	8.27821	5.82246	5.65772	5.58585	5.4874	7.52328	8.18752	8.73294	7.82367	5.36719	5.41218	5.4688	5.39746	5.84434	6.06054	5.75841	6.00319	7.52966	8.98668	9.14654	10.1669	8.54899
MPO	6.2347	5.9093	6.51409	5.22556	5.16961	5.11082	5.16209	5.52993	5.83057	6.02913	6.02653	4.96291	5.08641	5.05422	5.0875	5.22845	4.96291	4.96291	5.33198	4.96291	6.12305	4.96291	6.22206	6.50838
PON1	13.4565	13.4135	13.5683	8.70617	7.97835	7.60872	7.45372	11.6569	12.0835	12.0414	12.2252	6.64875	6.2398	6.30772	6.01344	7.96526	8.56184	7.38563	8.86612	4.96291	4.96291	4.96291	6.6948	13.6167
GCFC2	11.2526	11.0596	11.4776	7.35979	6.80354	6.2056	6.27633	9.04712	11.0731	9.76859	10.5743	6.20665	5.78356	5.71834	5.63095	6.75138	7.29473	6.25713	7.31647	11.6773	11.6773	11.8055	12.0052	10.8802
WDR54	11.7298	12.1793	11.9377	7.68564	7.30856	7.56831	7.60443	11.1124	11.4836	11.2323	11.2568	6.24767	6.29611	6.4861	6.13248	7.49086	7.61986	7.85304	7.94063	11.7504	12.3297	12.7617	12.9853	12.2396
CROT	12.409	12.1707	12.2973	7.90517	7.21423	6.79481	6.71735	9.99824	11.5908	10.9433	11.209	6.40194	5.83192	5.97904	5.67169	7.15786	7.74018	6.88945	7.8456	12.2873	12.0546	12.3156	12.6355	11.8918
ABCB4	12.353	12.4578	12.7657	7.49451	6.95557	6.95932	6.89994	10.566	10.5085	10.8627	11.0552	5.94149	5.67252	5.67477	5.51342	7.13518	7.33152	6.59349	7.87801	9.04617	9.65445	9.84808	10.7997	12.3452
KMT2E	14.4943	14.3908	14.3881	9.93782	9.15769	8.81477	8.69859	12.565	14.0233	13.3118	13.5027	7.92563	7.16069	7.47896	7.01008	9.03995	9.78804	8.77286	9.74571	14.6364	14.9426	15.0116	15.2865	14.4186
RHBDD2	13.2709	13.747	13.6447	9.05435	8.47801	8.88182	8.66599	12.9836	13.0476	13.3529	12.7164	7.14009	6.91439	7.45264	6.87059	8.70797	8.97213	9.28896	9.32791	13.8562	14.6436	14.8517	15.1078	13.9002
SOX8	9.17401	9.76149	8.91722	6.13563	5.80392	5.94729	5.83002	8.1717	8.4521	7.7704	8.63247	5.46876	5.35238	5.46065	5.24801	5.72177	5.92799	5.83463	5.89037	8.92461	9.61579	9.68002	9.7665	9.28719
IBTK	14.0035	13.6567	13.8881	9.5253	8.64205	7.85841	7.90997	11.9102	13.717	12.7667	13.0895	7.72895	7.01123	7.01057	6.60815	8.61951	9.56393	7.92773	9.34968	14.1081	14.1323	14.1052	14.1916	13.7226
ZNF195	12.4694	12.1175	12.1748	7.70777	7.20113	6.81773	6.65302	10.1974	11.8307	10.9035	11.3675	6.49526	5.97323	6.08255	5.75108	7.02795	7.95666	6.88505	7.80232	12.5758	12.6493	12.6182	12.5159	11.7616
MYCBP2	14.5064	14.2832	14.3393	9.85457	9.07233	8.76315	8.56576	12.6062	13.8536	13.4833	13.5278	7.70425	6.98562	7.6091	6.91459	8.84569	9.63348	8.86227	9.61096	14.5366	14.7938	14.8713	14.9702	14.5195
FBXL3	13.1632	12.6636	13.1186	8.75223	7.77193	7.01491	7.20118	10.5235	12.8483	11.535	12.1512	7.16633	6.40947	6.30231	6.16763	7.75556	8.80894	7.16092	8.5853	13.3536	12.8948	13.0427	13.5605	12.4023
ITGAL	8.47934	7.98446	8.33896	5.41659	5.25498	5.35321	5.38426	6.99969	6.95767	7.17768	7.17294	5.19683	5.08641	5.12101	5.0875	5.36778	5.39247	5.51921	5.51466	6.12305	6.8822	6.22206	7.03181	8.69396
PDK2	11.6852	12.029	12.0363	7.60922	7.34154	7.58361	7.37023	11.2575	11.1039	11.3892	10.9098	6.12223	5.88264	6.3264	5.92248	7.14657	7.34699	7.76279	7.52619	12.2437	12.7284	12.8923	13.285	12.3379
ITGA3	15.3212	15.7428	15.4488	11.5203	11.051	11.5821	11.3474	14.9766	15.3137	15.0768	15.121	10.039	9.88276	10.4655	10.0655	11.1637	11.4973	11.6018	11.4152	15.4699	16.1955	16.4168	16.1958	15.7337
ZFX	13.1448	13.0422	13.0861	8.74349	7.88196	7.62848	7.47381	11.5245	12.83	12.1243	12.4199	7.0418	6.61273	6.76371	6.38805	8.0938	8.87749	7.93578	8.80259	13.5659	13.7263	13.5514	13.9174	12.8469
[truncated: 41,144 more rows]

## Sheet: Sample information
Sample IDs	Day harvested	Conditions
A1-A4	7	-DOX
B1-B4	7	+DOX day 0-7
C1-C4	14	-DOX
D1-D4	14	+DOX day 0-14
E1-E4	14	+DOX day 0-7
F1-F4	14	-DOX no HEP
[truncated: 54 more rows]

## Sheet: HEPspec DGE day 7 +DOXvs-DOX
	baseMean	log2FoldChange	lfcSE	stat	pvalue	padj
[truncated: 1,368 more rows]

[truncated: 2 more sheets: HEPspecDGE day14DOX14vsday7DOX7, HEPspec DGE day7DOX7+day14DOX7]
